# Supplementary material for: Regulatory inter-domain interactions influence Hsp70 recruitment to the DnaJB8 chaperone
Source: Nat Commun. 2021 Feb 11;12:946. doi: 10.1038/s41467-021-21147-x (PMC7878476; doi:10.1038/s41467-021-21147-x)
Supplement: Supplementary file 3 — Supplementary Data 1 [file 41467_2021_21147_MOESM3_ESM.xlsx]

## Sheet: Legend
Description of the column headers
Id	Assigned peptides and cross-linking sites within the peptide sequences. The longer peptide is designated as (a)lpha, the shorter as (b)eta. Multiple positions are given in case of ambiguous assignments.
Protein1	SwissProt/UniProt accession number and identifier of the protein 1 (containing peptide desginated as alpha).
Protein1	SwissProt/UniProt accession number and identifier of the protein 2 (containing peptide desginated as beta).
XL Type	Type of cross-linked peptide
AbsPos1	Position in the protein sequence of protein 1, multiple positions are given in case of ambiguous assignments.
AbsPos2	Position in the protein sequence of protein 2, multiple positions are given in case of ambiguous assignments.
deltaAA	Delta between the absolute positions of the cross-linked residues
Mr	Molecular mass calculated from experimental m/z and z (neutral mass).
Mz	Experimentally observed mass-to-charge ratio of the precursor ion in Da.
z	Experimentally observed precursor charge.
Error [ppm]	Deviation between experimental and theoretical mass in ppm.
nseen	Frequency of modification
Id-score	Identification score as assigned by xQuest.

## Sheet: FDR
Figure/Experiment	FDR
Fig1d
DnaJB8_exvivo_ZL	0.635
DnaJB8_exvivo_2_ZL	0.7
Fig1f
DnaJB8_ADH	0.143
DnaJB8_ZL	0.05
DnaJB8_DSS	0.727
Fig1h
DnaJB8_285mMNaCL_ZL	0.125
Fig2h
DnaJB8F→S_ADH	0.286
DnaJB8F→S_ZL	0.154
Fig4d
JD1-77_ZL	0.2
CTD170-232_ZL	0.125
Fig5b
JD1-77+CTD170-232_ZL_intra	0.25
JD1-77+CTD170-232_ZL_inter	0.333
Fig6g+h
JD1-77_HspA1A_inter_ADH	0.605
JD1-77_HspA1A_inter_ZL	0.685
DnaJB8ΔCTD_HspA1A_inter_ZL	0.763
DnaJB8→S_HspA1A_inter_ZL	0.702
FigS1h
DnaJB8_t0_ADH	0.273
DnaJB8_t0_ZL	0.273
DnaJB8_t10_ADH	0.2
DnaJB8_t10_ZL	0.25
DnaJB8_t20_ADH	0.308
DnaJB8_t20_ZL	0.346
FigS6e
DnaJB8_HspA1A_intra_ADH	0.083
DnaJB8_HspA1A_intra_ZL	0.239
JD1-77_HspA1A_intra_ADH	0
JD1-77_HspA1A_intra_ZL	0.278
DnaJB8ΔCTD_HspA1A_intra_ADH	0
DnaJB8ΔCTD_HspA1A_intra_ZL	0.182
DnaJB8F→S_HspA1A_intra_ADH	0.078
DnaJB8F→S_HspA1A_intra_ZL	0.243

## Sheet: Fig1d
DnaJB8_exvivo_ZL
Id	Protein1	Protein2	XLType	AbsPos1	AbsPos2	deltaAA	Mr	Mz	z	Error_rel[ppm]	nseen	ld-Score
WHPDKNPDNK-EEAEKK-a5-b2	DNAJB8_CLOVER	DNAJB8_CLOVER	intra-protein xl	34	41	7	1963.94	393.795	5	-0.6	1	27.97
FEGDTLVNR-VNFKIR-a4-b4	DNAJB8_CLOVER	DNAJB8_CLOVER	intra-protein xl	372	421	49	1806.97	603.332	3	-1.1	1	22.66
IVXNGQER-NGIKVNFK-a7-b4	DNAJB8_CLOVER	DNAJB8_CLOVER	intra-protein xl	205	417	417	1861.97	466.501	4	-4.6	1	22.21
DPNEKR-EEAEKK-a5-b2	DNAJB8_CLOVER	DNAJB8_CLOVER	intra-protein xl	469	41	428	1471.72	491.582	3	-2.4	1	22.11
EQLKWXDSKR-DDGNYK-a9-b2	DNAJB8_CLOVER	DNAJB8_CLOVER	intra-protein xl	232	358	126	2027.93	507.991	4	-2.3	1	21.39
YPDHMKQHDFFK-NPDNKEEAEK-a6-b6	DNAJB8_CLOVER	DNAJB8_CLOVER	intra-protein xl	334	40	294	2746.23	687.566	4	-4.2	1	20.76
FEGDTLVNR-EEAEKK-a2-b5	DNAJB8_CLOVER	DNAJB8_CLOVER	intra-protein xl	370	44	326	1763.87	588.963	3	-2.2	1	20.58
RLDPQEFCSR-QKNGIK-a3-b2	DNAJB8_CLOVER	DNAJB8_CLOVER	intra-protein xl	235	413	178	1975	659.342	3	-1	1	19.96
DPNEKR-QKNGIK-a1-b2	DNAJB8_CLOVER	DNAJB8_CLOVER	intra-protein xl	465	413	52	1425.77	476.265	3	2.7	2	19.62
NPDNKEEAEK-AYRKLALR-a3-b4	DNAJB8_CLOVER	DNAJB8_CLOVER	intra-protein xl	37	25	12	2144.14	715.722	3	3.6	1	19.6
EQLKWMDSK-QKNGIK-a1-b2	DNAJB8_CLOVER	DNAJB8_CLOVER	intra-protein xl	224	413	189	1831.96	611.663	3	1.9	1	19.6
DDGNYKTRAEVK-VNFKIR-a10-b4	DNAJB8_CLOVER	DNAJB8_CLOVER	intra-protein xl	366	421	55	2152.13	718.384	3	-4.8	1	19.57
IVXNGQER-EEAEKK-a7-b5	DNAJB8_CLOVER	DNAJB8_CLOVER	intra-protein xl	205	44	44	1675.83	559.616	3	3.4	1	19.42
VTTKRIVXNGQER-LALRWHPDK-a4-b8	DNAJB8_CLOVER	DNAJB8_CLOVER	intra-protein xl	197	33	33	2663.43	533.694	5	-4.4	1	19.34
WHPDKNPDNK-EQLKWXDSK-a5-b1	DNAJB8_CLOVER	DNAJB8_CLOVER	intra-protein xl	34	224	190	2411.12	603.788	4	-4.9	1	19.14
GIDFKEDGNILGHK-NPDNKEEAEK-a5-b3	DNAJB8_CLOVER	DNAJB8_CLOVER	intra-protein xl	386	37	349	2696.3	675.084	4	0.4	1	19.05
EQLKWXDSKR-AGCDSWR-a9-b4	DNAJB8_CLOVER	DNAJB8_CLOVER	intra-protein xl	232	71	161	2167.98	723.669	3	-2.6	1	18.79
LVSEAYEVLSDSKKR-DDGNYKTR-a13-b2	DNAJB8_CLOVER	DNAJB8_CLOVER	intra-protein xl	60	358	298	2672.33	891.784	3	-4	1	18.14
DDGNYKTRAEVK-EEAEKK-a2-b5	DNAJB8_CLOVER	DNAJB8_CLOVER	intra-protein xl	358	44	314	2109.03	704.017	3	-3	1	18.11
GIDFKEDGNILGHK-FEGDTLVNR-a5-b2	DNAJB8_CLOVER	DNAJB8_CLOVER	intra-protein xl	386	370	16	2573.28	644.328	4	-3.4	2	17.62
SAXPEGYVQER-QKNGIK-a5-b2	DNAJB8_CLOVER	DNAJB8_CLOVER	intra-protein xl	345	413	68	1949.95	488.496	4	-4.6	1	17.54
EQLKWMDSK-QKNGIK-a7-b2	DNAJB8_CLOVER	DNAJB8_CLOVER	intra-protein xl	230	413	183	1831.97	611.663	3	2.4	1	17.27
KLALRWHPDK-DPNEKR-a1-b4	DNAJB8_CLOVER	DNAJB8_CLOVER	intra-protein xl	25	468	443	2002.09	501.531	4	3.8	1	17.23
EEAEKK-TRAEVK-a5-b4	DNAJB8_CLOVER	DNAJB8_CLOVER	intra-protein xl	44	366	322	1416.75	473.258	3	-3.8	1	17.15
EDGNILGHKLEYNYNSHNVYIMADK-EEAEKKFK-a24-b6	DNAJB8_CLOVER	DNAJB8_CLOVER	intra-protein xl	410	45	365	3925.91	982.486	4	5	1	17.14
TRAEVKFEGDTLVNR-KRSLYDR-a8-b1	DNAJB8_CLOVER	DNAJB8_CLOVER	intra-protein xl	370	61	309	2652.41	664.109	4	-1.8	1	17.1
IVXNGQERVEVEEDGQLK-FKLVSEAYEVLSDSK-a14-b2	DNAJB8_CLOVER	DNAJB8_CLOVER	intra-protein xl	212	47	47	3783.87	946.976	4	-4.3	2	16.93
NGIKVNFK-TRAEVK-a4-b4	DNAJB8_CLOVER	DNAJB8_CLOVER	intra-protein xl	417	366	51	1602.91	535.312	3	-4.6	2	16.64
NGIKVNFKIR-WMDSKR-a4-b3	DNAJB8_CLOVER	DNAJB8_CLOVER	intra-protein xl	417	230	187	1991.1	498.782	4	3.3	1	16.6
EQLKWXDSKR-EQLKWXDSK-a9-b7	DNAJB8_CLOVER	DNAJB8_CLOVER	intra-protein xl	232	230	2	2497.21	625.311	4	0.9	1	16.49
SAXPEGYVQER-WXDSKR-a5-b5	DNAJB8_CLOVER	DNAJB8_CLOVER	intra-protein xl	345	232	113	2100.93	526.24	4	-3.9	2	16.44
TRAEVKFEGDTLVNR-SLYDRAGCDSWR-a6-b4	DNAJB8_CLOVER	DNAJB8_CLOVER	intra-protein xl	368	66	302	3200.55	801.146	4	3.7	1	16.26
NPDNKEEAEKK-NPDNKEEAEKK-a3-b10	DNAJB8_CLOVER	DNAJB8_CLOVER	intra-protein xl	37	44	7	2583.24	862.088	3	0.2	1	15.98
IELKGIDFK-DPNEKR-a7-b5	DNAJB8_CLOVER	DNAJB8_CLOVER	intra-protein xl	384	469	85	1800.97	601.331	3	-1.5	1	15.95
NPEDIFR-DPNEKR-a3-b5	DNAJB8_CLOVER	DNAJB8_CLOVER	intra-protein xl	97	469	372	1628.79	408.205	4	-2.4	1	15.84
QHDFFK-VNFKIR-a3-b4	DNAJB8_CLOVER	DNAJB8_CLOVER	intra-protein xl	337	421	84	1577.84	526.955	3	-2.8	2	15.52
AEVKFEGDTLVNRIELK-EEAEKK-a8-b5	DNAJB8_CLOVER	DNAJB8_CLOVER	intra-protein xl	372	44	328	2674.41	892.48	3	-0.9	1	15.51
SAMPEGYVQER-SVTVNGKEQLK-a10-b7	DNAJB8_CLOVER	DNAJB8_CLOVER	intra-protein xl	350	223	127	2449.24	817.42	3	4.3	1	15.49
EQLKWXDSK-EEAEKKFK-a4-b2	DNAJB8_CLOVER	DNAJB8_CLOVER	intra-protein xl	227	41	186	2169.08	543.277	4	-0.8	1	15.29
XANYYEVLGVQASASPEDIKKAYR-WMDSKR-a6-b5	DNAJB8_CLOVER	DNAJB8_CLOVER	intra-protein xl	6	232	226	3521.72	587.961	6	4	1	15.22
QKNGIK-YPDHMK-a2-b3	DNAJB8_CLOVER	DNAJB8_CLOVER	intra-protein xl	413	331	82	1457.75	486.924	3	2	2	15.22
SVTVNGKEQLKWXDSK-RSLYDRAGCDSWR-a7-b5	DNAJB8_CLOVER	DNAJB8_CLOVER	intra-protein xl	223	66	157	3487.66	872.924	4	-2.4	1	15.14
LEYNYNSHNVYIMADKQKNGIK-EQLKWMDSK-a2-b4	DNAJB8_CLOVER	DNAJB8_CLOVER	intra-protein xl	397	227	170	3786.86	1263.29	3	1.5	1	15.12
IELKGIDFKEDGNILGHK-KFKLVSEAYEVLSDSK-a4-b14	DNAJB8_CLOVER	DNAJB8_CLOVER	intra-protein xl	381	58	323	3849.06	1284.03	3	1.3	1	15.07
EQLKWXDSKR-KRSLYDR-a4-b6	DNAJB8_CLOVER	DNAJB8_CLOVER	intra-protein xl	227	66	161	2254.16	752.393	3	-3.4	1	15.04
DnaJB8_exvivo2_ZL
Id	Protein1	Protein2	XLType	AbsPos1	AbsPos2	deltaAA	Mr	Mz	z	Error_rel[ppm]	nseen	ld-Score
QHDFFKSAMPEGYVQER-QKNGIKVNFK-a3-b2	DNAJB8_CLOVER	DNAJB8_CLOVER	intra-protein xl	337	413	76	3224.62	1075.88	3	0.6	2	19.5
NPDNKEEAEKK-EQLKWMDSKR-a10-b1	DNAJB8_CLOVER	DNAJB8_CLOVER	intra-protein xl	44	224	180	2602.28	651.578	4	-0.2	1	18.65
FSVSGEGEGDATYGKLTLKFICTTGK-LEYNYNSHNVYIXADK-a15-b15	DNAJB8_CLOVER	DNAJB8_CLOVER	intra-protein xl	296	410	114	4736.26	1185.07	4	3.9	1	17.96
IELKGIDFK-QHDFFK-a4-b3	DNAJB8_CLOVER	DNAJB8_CLOVER	intra-protein xl	381	337	44	1863.98	622.335	3	-4.1	1	17.59
QHDFFK-WXDSKR-a3-b5	DNAJB8_CLOVER	DNAJB8_CLOVER	intra-protein xl	337	232	105	1639.76	547.594	3	0.8	1	16.03
FEGDTLVNR-DDGNYKTR-a2-b6	DNAJB8_CLOVER	DNAJB8_CLOVER	intra-protein xl	370	362	8	1998.93	667.32	3	-2.2	1	15.78
QKNGIK-RSLYDR-a2-b5	DNAJB8_CLOVER	DNAJB8_CLOVER	intra-protein xl	413	66	347	1476.82	493.28	3	1.3	1	15.6
AYRKLALR-NPEDIFR-a4-b3	DNAJB8_CLOVER	DNAJB8_CLOVER	intra-protein xl	25	97	72	1861.03	466.266	4	-0.1	1	15.53
NPDNKEEAEK-AYRKLALR-a3-b4	DNAJB8_CLOVER	DNAJB8_CLOVER	intra-protein xl	37	25	12	2144.14	715.72	3	1	1	15.15
KLALRWHPDK-DPNEKR-a9-b5	DNAJB8_CLOVER	DNAJB8_CLOVER	intra-protein xl	33	469	436	2002.09	501.531	4	3.6	1	15.11

## Sheet: Fig1f
DnaJB8_ADH
Id	Protein1	Protein2	XLType	AbsPos1	AbsPos2	deltaAA	Mr	Mz	z	Error_rel[ppm]	nseen	ld-Score
VEVEEDGQLK-NPEDIFR-a5-b4	DNAJB8	DNAJB8	intra-protein xl	211	98	113	2172.09	725.038	3	3.7	2	31
NPDNKEEAEKK-WHPDK-a9-b4	DNAJB8	DNAJB8	intra-protein xl	43	33	10	2120.04	531.019	4	1.4	1	26.37
VEVEEDGQLK-NPEDIFR-a5-b3	DNAJB8	DNAJB8	intra-protein xl	211	97	114	2172.08	725.036	3	1.1	1	21.34
DnaJB8_ZL
Id	Protein1	Protein2	XLType	AbsPos1	AbsPos2	deltaAA	Mr	Mz	z	Error_rel[ppm]	nseen	ld-Score
VEVEEDGQLK-EQLKWMDSK-a5-b4	DNAJB8	DNAJB8	intra-protein xl	211	227	16	2290.12	573.539	4	4	2	42.92
VEVEEDGQLK-EQLKWXDSK-a2-b4	DNAJB8	DNAJB8	intra-protein xl	208	227	19	2306.11	577.536	4	1.3	2	41.75
VEVEEDGQLK-EQLKWXDSK-a4-b4	DNAJB8	DNAJB8	intra-protein xl	210	227	17	2306.11	577.537	4	2.3	2	38.2
FKLVSEAYEVLSDSK-VEVEEDGQLK-a2-b2	DNAJB8	DNAJB8	intra-protein xl	47	208	161	2840.44	711.118	4	3	1	35.42
WHPDKNPDNKEEAEK-NPEDIFR-a5-b3	DNAJB8	DNAJB8	intra-protein xl	34	97	63	2707.27	542.461	5	1.3	1	34.58
SVTVNGKEQLK-VEVEEDGQLK-a7-b5	DNAJB8	DNAJB8	intra-protein xl	223	211	12	2328.22	777.081	3	1.4	2	33.19
WHPDKNPDNK-EEAEKKFK-a8-b6	DNAJB8	DNAJB8	intra-protein xl	37	45	8	2239.1	448.829	5	1	1	30.96
LVSEAYEVLSDSKK-LVSEAYEVLSDSK-a13-b7	DNAJB8	DNAJB8	intra-protein xl	60	54	6	2987.53	996.851	3	2.4	1	30.41
FKLVSEAYEVLSDSK-VEVEEDGQLK-a2-b5	DNAJB8	DNAJB8	intra-protein xl	47	211	164	2840.45	947.823	3	4.3	1	29.85
WHPDKNPDNKEEAEK-NPEDIFR-a5-b4	DNAJB8	DNAJB8	intra-protein xl	34	98	64	2707.27	903.431	3	2.1	2	29.63
SVXSSTEMINGHKVTTK-VEVEEDGQLK-a13-b5	DNAJB8	DNAJB8	intra-protein xl	193	211	18	2991.47	998.163	3	4	1	28.56
VEVEEDGQLK-WHPDKNPDNK-a6-b5	DNAJB8	DNAJB8	intra-protein xl	212	34	178	2376.14	595.044	4	3.9	1	27.93
WHPDKNPDNK-EEAEKK-a5-b2	DNAJB8	DNAJB8	intra-protein xl	34	41	7	1963.94	491.994	4	2.8	2	27.56
LVSEAYEVLSDSKKR-VEVEEDGQLK-a13-b5	DNAJB8	DNAJB8	intra-protein xl	60	211	151	2849.47	950.83	3	0.7	2	26.66
WHPDKNPDNK-EEAEKK-a5-b1	DNAJB8	DNAJB8	intra-protein xl	34	40	6	1963.93	393.795	5	-1.8	2	26.65
EQLKWXDSK-NPEDIFR-a4-b3	DNAJB8	DNAJB8	intra-protein xl	227	97	130	2050.98	513.753	4	1.4	1	26.3
WXDSKLEHHHHHH-VEVEEDGQLK-a5-b5	DNAJB8	DNAJB8	intra-protein xl	232	211	21	2872.32	958.448	3	3.4	1	24.93
EQLKWXDSK-NPEDIFR-a4-b4	DNAJB8	DNAJB8	intra-protein xl	227	98	129	2050.99	684.67	3	3.4	2	24.19
DnaJB8_DSS
Id	Protein1	Protein2	XLType	AbsPos1	AbsPos2	deltaAA	Mr	Mz	z	Error_rel[ppm]	nseen	ld-Score
SVMSSTEMINGHKVTTKR-FKLVSEAYEVLSDSK-a17-b2	DNAJB8	DNAJB8	intra-protein xl	197	47	150	3856.97	1286.66	3	2.1	1	5.48
WHPDKNPDNKEEAEK-LVSEAYEVLSDSKK-a10-b13	DNAJB8	DNAJB8	intra-protein xl	39	60	21	3540.72	1181.25	3	-0.7	1	4.71
WMDSKLEHHHHHH-WMDSKLEHHHHHH-a5-b5	DNAJB8	DNAJB8	intra-protein xl	232	232	0	3597.59	1200.2	3	-3.3	1	2.78

## Sheet: Fig1h
DnaJB8_285mMNaCl_ZL
Id	Protein1	Protein2	XLType	AbsPos1	AbsPos2	deltaAA	Mr	Mz	z	Error_rel[ppm]	nseen	ld-Score
VEVEEDGQLK-EQLKWXDSK-a5-b4	DNAJB8	DNAJB8	intra-protein xl	211	227	16	2306.11	577.537	4	2.3	2	37.4
SVTVNGKEQLK-VEVEEDGQLK-a7-b5	DNAJB8	DNAJB8	intra-protein xl	223	211	12	2328.22	777.082	3	2.7	3	36.28
WHPDKNPDNK-EEAEKK-a5-b4	DNAJB8	DNAJB8	intra-protein xl	34	43	9	1963.94	393.796	5	1.3	1	31.47
SVTVNGKEQLK-VEVEEDGQLK-a7-b4	DNAJB8	DNAJB8	intra-protein xl	223	210	13	2328.22	583.064	4	2.9	2	29.1
WHPDKNPDNK-EEAEKK-a5-b2	DNAJB8	DNAJB8	intra-protein xl	34	41	7	1963.94	655.655	3	0.9	1	25.93
SVTVNGKEQLK-VEVEEDGQLK-a7-b6	DNAJB8	DNAJB8	intra-protein xl	223	212	11	2328.22	583.064	4	2.6	2	20.78
SVXSSTEMINGHKVTTK-VEVEEDGQLK-a13-b6	DNAJB8	DNAJB8	intra-protein xl	193	212	19	2991.47	998.164	3	4.8	1	19.96
SVXSSTEMINGHKVTTK-IVXNGQER-a13-b7	DNAJB8	DNAJB8	intra-protein xl	193	204	193	2808.34	703.094	4	-4.2	1	15.95

## Sheet: Fig2h
DnaJB8F→S_ADH
Id	Protein1	Protein2	XLType	AbsPos1	AbsPos2	deltaAA	Mr	Mz	z	Error_rel[ppm]	nseen	ld-Score
NPDNKEEAEKK-WHPDK-a3-b4	DNAJB8	DNAJB8	intra-protein xl	37	33	4	2120.03	531.017	4	-2.2	89	34.61
WHPDKNPDNK-EEAEKK-a8-b1	DNAJB8	DNAJB8	intra-protein xl	37	40	3	2120.03	707.686	3	-2.6	15	34.45
WHPDKNPDNK-EEAEKK-a8-b2	DNAJB8	DNAJB8	intra-protein xl	37	41	4	2120.03	707.686	3	-2.6	98	34.38
WHPDKNPDNK-EEAEKK-a8-b4	DNAJB8	DNAJB8	intra-protein xl	37	43	6	2120.03	707.686	3	-2.1	46	32.34
NPDNKEEAEKK-WHPDK-a9-b4	DNAJB8	DNAJB8	intra-protein xl	43	33	10	2120.03	707.686	3	-2.6	11	30.31
DnaJB8F→S_ZL
Id	Protein1	Protein2	XLType	AbsPos1	AbsPos2	deltaAA	Mr	Mz	z	Error_rel[ppm]	nseen	ld-Score
WHPDKNPDNK-EEAEKK-a5-b4	DNAJB8	DNAJB8	intra-protein xl	34	43	9	1963.93	393.794	5	-3.1	4	31.98
WHPDKNPDNK-EEAEKK-a5-b2	DNAJB8	DNAJB8	intra-protein xl	34	41	7	1963.94	491.992	4	-1.3	4	31.24
WHPDKNPDNK-EEAEKK-a5-b1	DNAJB8	DNAJB8	intra-protein xl	34	40	6	1963.94	655.653	3	-1.3	5	30.67
WHPDKNPDNK-EEAEKK-a8-b5	DNAJB8	DNAJB8	intra-protein xl	37	44	7	1963.93	491.992	4	-1.7	1	25.66
NPDNKEEAEKK-SVTVNGKEQLK-a3-b7	DNAJB8	DNAJB8	intra-protein xl	37	223	186	2484.28	622.077	4	-1.6	2	25.12
SVTVNGKEQLK-VEVEEDGQLK-a7-b6	DNAJB8	DNAJB8	intra-protein xl	223	212	11	2328.21	777.079	3	-1.9	1	24.21
VEVEEDGQLKSVTVNGKEQLK-VEVEEDGQLK-a10-b6	DNAJB8	DNAJB8	intra-protein xl	216	212	4	3454.76	864.697	4	-3.3	2	24.16
LVSEAYEVLSDSKKR-NPDNKEEAEK-a14-b9	DNAJB8	DNAJB8	intra-protein xl	61	43	18	2877.43	720.366	4	-0.7	2	23.26
SVMSSTEMINGHK-AYRKLALR-a7-b4	DNAJB8	DNAJB8	intra-protein xl	187	25	162	2391.26	598.822	4	2.7	2	22.99
SVMSSTEMINGHKVTTKR-VEVEEDGQLK-a13-b2	DNAJB8	DNAJB8	intra-protein xl	193	208	15	3131.55	627.319	5	-1.5	2	22.02
RIVXNGQER-EEAEKK-a8-b5	DNAJB8	DNAJB8	intra-protein xl	205	44	44	1831.91	458.986	4	-3.6	2	20.59

## Sheet: Fig4d
JD1-77_ZL
Id	Protein1	Protein2	XLType	AbsPos1	AbsPos2	deltaAA	Mr	Mz	z	Error_rel[ppm]	nseen	ld-Score
WHPDKNPDNK-EEAEKK-a5-b1	JD	JD	intra-protein xl	34	40	6	1963.94	655.653	3	-1.2	2	25.22
WHPDKNPDNK-EEAEKK-a5-b2	JD	JD	intra-protein xl	34	41	7	1963.93	491.992	4	-1.8	1	21.03
WHPDKNPDNK-EEAEKK-a5-b4	JD	JD	intra-protein xl	34	43	9	1963.93	491.991	4	-4	1	19.72
WHPDKNPDNK-EEAEKK-a8-b5	JD	JD	intra-protein xl	37	44	7	1963.94	491.992	4	-0.9	2	19.54
CTD170-232_ZL
Id	Protein1	Protein2	XLType	AbsPos1	AbsPos2	deltaAA	Mr	Mz	z	Error_rel[ppm]	nseen	ld-Score
SVTVNGKEQLK-VEVEEDGQLK-a7-b4	CTD	CTD	intra-protein xl	223	210	13	2328.23	777.083	3	3.8	3	34.61
SVMSSTEMINGHKVTTK-VEVEEDGQLK-a13-b2	CTD	CTD	intra-protein xl	193	208	15	2975.47	992.831	3	3.7	2	31.44
SVTVNGKEQLK-VEVEEDGQLK-a7-b2	CTD	CTD	intra-protein xl	223	208	15	2328.22	777.083	3	3	1	30.64
SVMSSTEMINGHK-SVTVNGKEQLK-a7-b7	CTD	CTD	intra-protein xl	187	223	36	2603.31	868.778	3	2.8	1	25.86
SVMSSTEMINGHK-EQLKWMDSK-a7-b4	CTD	CTD	intra-protein xl	187	227	40	2565.21	642.309	4	1.3	1	21.54
SVMSSTEMINGHKVTTKR-VEVEEDGQLK-a17-b4	CTD	CTD	intra-protein xl	197	210	13	3131.56	627.321	5	1.6	1	19.11

## Sheet: Fig5b
JD1-77+CTD170-232_ZL_intra
Id	Protein1	Protein2	XLType	AbsPos1	AbsPos2	deltaAA	Mr	Mz	z	Error_rel[ppm]	nseen	ld-Score
WHPDKNPDNK-EEAEKK-a5-b2	JD	JD	intra-protein xl	34	41	7	1963.93	491.992	4	-1.7	5	33.7
WHPDKNPDNK-EEAEKK-a5-b4	JD	JD	intra-protein xl	34	43	9	1963.93	491.991	4	-2.2	1	29.51
WHPDKNPDNK-EEAEKK-a5-b1	JD	JD	intra-protein xl	34	40	6	1963.93	655.653	3	-2.4	3	26.68
WHPDKNPDNK-AYRKLALR-a4-b4	JD	JD	intra-protein xl	33	25	8	2221.19	556.306	4	1.9	1	15.35
JD1-77+CTD170-232_ZL_inter
Id	Protein1	Protein2	XLType	AbsPos1	AbsPos2	deltaAA	Mr	Mz	z	Error_rel[ppm]	nseen	ld-Score
LVSEAYEVLSDSKKR-EQLKWXDSK-a11-b4	JD	CTD	inter-protein xl	58	227	1	2884.47	962.498	3	2.7	1	16.07
KLALRWHPDK-LEHHHHHH-a1-b2	JD	CTD	inter-protein xl	25	234	41	2327.2	582.808	4	-1.6	1	13.39

## Sheet: FigS1h
DnaJB8_t0_ADH
Id	Protein1	Protein2	XLType	AbsPos1	AbsPos2	deltaAA	Mr	Mz	z	Error_rel[ppm]	nseen	ld-Score
NPDNKEEAEKK-WHPDK-a6-b4	DNAJB8	DNAJB8	intra-protein xl	40	33	7	2120.03	531.017	4	-2.2	3	34.55
NPDNKEEAEKK-WHPDK-a3-b4	DNAJB8	DNAJB8	intra-protein xl	37	33	4	2120.03	707.686	3	-2.3	43	33.75
WHPDKNPDNK-EEAEKK-a4-b2	DNAJB8	DNAJB8	intra-protein xl	33	41	8	2120.04	531.017	4	-2	8	32.86
WHPDKNPDNK-EEAEKK-a8-b1	DNAJB8	DNAJB8	intra-protein xl	37	40	3	2120.04	531.017	4	-2	6	32.54
WHPDKNPDNK-EEAEKK-a8-b2	DNAJB8	DNAJB8	intra-protein xl	37	41	4	2120.03	531.016	4	-3.7	49	32.33
LVSEAYEVLSDSK-VEVEEDGQLK-a7-b5	DNAJB8	DNAJB8	intra-protein xl	54	211	157	2721.37	908.131	3	-0.2	1	29.21
EFFGGLDPFSFEFWDSPFNSDR-NPEDIFR-a7-b3	DNAJB8	DNAJB8	intra-protein xl	108	97	11	3669.66	918.423	4	0.9	1	28.54
WHPDKNPDNK-EEAEKK-a8-b4	DNAJB8	DNAJB8	intra-protein xl	37	43	6	2120.04	531.017	4	-1.9	6	27.7
EFFGGLDPFSFEFWDSPFNSDR-NPEDIFR-a7-b4	DNAJB8	DNAJB8	intra-protein xl	108	98	10	3669.66	918.423	4	0.9	1	23.22
DnaJB8_t0_ZL
Id	Protein1	Protein2	XLType	AbsPos1	AbsPos2	deltaAA	Mr	Mz	z	Error_rel[ppm]	nseen	ld-Score
WHPDKNPDNK-EEAEKK-a4-b5	DNAJB8	DNAJB8	intra-protein xl	33	44	11	1963.93	393.794	5	-4.4	1	33.9
WHPDKNPDNK-EEAEKKFK-a5-b1	DNAJB8	DNAJB8	intra-protein xl	34	40	6	2239.1	747.374	3	-1.3	3	32.63
WHPDKNPDNK-EEAEKK-a5-b2	DNAJB8	DNAJB8	intra-protein xl	34	41	7	1963.93	491.991	4	-2.3	5	32.13
FKLVSEAYEVLSDSK-LVSEAYEVLSDSK-a2-b4	DNAJB8	DNAJB8	intra-protein xl	47	51	4	3134.59	1045.87	3	-1.2	4	30.84
SVTVNGKEQLK-VEVEEDGQLK-a7-b6	DNAJB8	DNAJB8	intra-protein xl	223	212	11	2328.22	777.08	3	-0.4	4	30.74
FKLVSEAYEVLSDSK-NPEDIFR-a2-b3	DNAJB8	DNAJB8	intra-protein xl	47	97	50	2585.3	862.775	3	0	2	30.27
VEVEEDGQLK-EEAEKK-a2-b5	DNAJB8	DNAJB8	intra-protein xl	208	44	164	1858.91	620.646	3	-0.6	1	28.68
WHPDKNPDNK-EEAEKKFK-a4-b6	DNAJB8	DNAJB8	intra-protein xl	33	45	12	2239.1	560.782	4	-2.1	1	28.25
LVSEAYEVLSDSK-SVTVNGKEQLK-a7-b7	DNAJB8	DNAJB8	intra-protein xl	54	223	169	2622.36	875.129	3	-4.3	1	28.07
EQLKWMDSK-LEHHHHHH-a4-b2	DNAJB8	DNAJB8	intra-protein xl	227	234	7	2228.04	558.018	4	-1.7	2	27.86
LVSEAYEVLSDSKKR-NPDNKEEAEK-a14-b9	DNAJB8	DNAJB8	intra-protein xl	61	43	18	2877.44	720.367	4	1	2	25.38
EQLKWMDSK-NPEDIFR-a4-b3	DNAJB8	DNAJB8	intra-protein xl	227	97	130	2034.98	679.336	3	0	2	24.66
LVSEAYEVLSDSK-KRSLYDR-a11-b1	DNAJB8	DNAJB8	intra-protein xl	58	61	3	2357.22	590.313	4	-1.1	1	22.93
KFKLVSEAYEVLSDSK-WHPDKNPDNKEEAEK-a1-b14	DNAJB8	DNAJB8	intra-protein xl	45	43	2	3659.8	732.969	5	-1.8	1	22.88
VEVEEDGQLKSVTVNGK-EQLKWXDSK-a10-b7	DNAJB8	DNAJB8	intra-protein xl	216	230	14	2991.48	748.877	4	-3.4	1	22.87
LVSEAYEVLSDSK-SVTVNGKEQLK-a11-b7	DNAJB8	DNAJB8	intra-protein xl	58	223	165	2622.37	875.133	3	-0.3	1	21.22
DnaJB8_t10_ADH
Id	Protein1	Protein2	XLType	AbsPos1	AbsPos2	deltaAA	Mr	Mz	z	Error_rel[ppm]	nseen	ld-Score
NPDNKEEAEKK-WHPDK-a3-b4	DNAJB8	DNAJB8	intra-protein xl	37	33	4	2120.03	531.017	4	-2.3	34	35.42
WHPDKNPDNK-EEAEKK-a8-b2	DNAJB8	DNAJB8	intra-protein xl	37	41	4	2120.03	531.016	4	-2.7	50	33.97
EFFGGLDPFSFEFWDSPFNSDR-LVSEAYEVLSDSK-a12-b4	DNAJB8	DNAJB8	intra-protein xl	113	51	62	4218.95	1055.75	4	1.2	6	33.38
WHPDKNPDNK-EEAEKK-a4-b2	DNAJB8	DNAJB8	intra-protein xl	33	41	8	2120.03	531.016	4	-2.7	6	33.29
LVSEAYEVLSDSK-LVSEAYEVLSDSK-a7-b7	DNAJB8	DNAJB8	intra-protein xl	54	54	0	3015.53	754.889	4	-1.4	3	33.25
WHPDKNPDNK-EEAEKK-a8-b1	DNAJB8	DNAJB8	intra-protein xl	37	40	3	2120.04	707.687	3	-1.3	11	32.77
WHPDKNPDNK-EEAEKK-a8-b4	DNAJB8	DNAJB8	intra-protein xl	37	43	6	2120.04	707.687	3	-0.6	12	30.99
LVSEAYEVLSDSK-VEVEEDGQLK-a4-b5	DNAJB8	DNAJB8	intra-protein xl	51	211	160	2721.36	908.13	3	-2.1	1	28.92
LVSEAYEVLSDSK-VEVEEDGQLK-a7-b5	DNAJB8	DNAJB8	intra-protein xl	54	211	157	2721.37	908.132	3	0.4	3	28.82
NPDNKEEAEKK-WHPDK-a9-b4	DNAJB8	DNAJB8	intra-protein xl	43	33	10	2120.03	531.016	4	-2.5	6	28.52
EFFGGLDPFSFEFWDSPFNSDR-NPEDIFR-a12-b3	DNAJB8	DNAJB8	intra-protein xl	113	97	16	3669.66	918.423	4	0.2	2	26.67
LVSEAYEVLSDSK-NPEDIFR-a7-b3	DNAJB8	DNAJB8	intra-protein xl	54	97	43	2466.24	617.567	4	-1	1	26.42
EFFGGLDPFSFEFWDSPFNSDR-NPEDIFR-a21-b3	DNAJB8	DNAJB8	intra-protein xl	122	97	25	3669.66	918.423	4	0.3	2	25.77
EFFGGLDPFSFEFWDSPFNSDR-VEVEEDGQLK-a7-b5	DNAJB8	DNAJB8	intra-protein xl	108	211	103	3924.79	982.206	4	0	2	25.15
EFFGGLDPFSFEFWDSPFNSDR-LVSEAYEVLSDSK-a1-b4	DNAJB8	DNAJB8	intra-protein xl	102	51	51	4218.95	1055.74	4	0.5	2	22.16
LVSEAYEVLSDSK-VEVEEDGQLK-a11-b5	DNAJB8	DNAJB8	intra-protein xl	58	211	153	2721.36	908.13	3	-2.1	2	20.86
NPDNKEEAEKK-WHPDK-a6-b4	DNAJB8	DNAJB8	intra-protein xl	40	33	7	2120.04	707.688	3	-0.4	2	20.1
EFFGGLDPFSFEFWDSPFNSDR-VEVEEDGQLK-a7-b4	DNAJB8	DNAJB8	intra-protein xl	108	210	102	3924.79	982.206	4	0	1	19.67
EFFGGLDPFSFEFWDSPFNSDR-VEVEEDGQLK-a1-b5	DNAJB8	DNAJB8	intra-protein xl	102	211	109	3924.79	982.206	4	0	1	18.77
EFFGGLDPFSFEFWDSPFNSDR-NPEDIFR-a21-b4	DNAJB8	DNAJB8	intra-protein xl	122	98	24	3669.65	918.421	4	-1.6	2	15.61
DnaJB8_t10_ZL
Id	Protein1	Protein2	XLType	AbsPos1	AbsPos2	deltaAA	Mr	Mz	z	Error_rel[ppm]	nseen	ld-Score
FKLVSEAYEVLSDSK-NPEDIFR-a2-b3	DNAJB8	DNAJB8	intra-protein xl	47	97	50	2585.3	862.774	3	-1.2	4	35.47
FKLVSEAYEVLSDSK-LVSEAYEVLSDSK-a2-b4	DNAJB8	DNAJB8	intra-protein xl	47	51	4	3134.59	784.655	4	-0.2	6	33.08
WHPDKNPDNK-EEAEKKFK-a5-b1	DNAJB8	DNAJB8	intra-protein xl	34	40	6	2239.1	747.375	3	-0.8	2	32.13
NPDNKEEAEK-LALRWHPDK-a5-b8	DNAJB8	DNAJB8	intra-protein xl	39	33	6	2289.14	458.837	5	-2.8	1	32.03
VEVEEDGQLKSVTVNGK-EQLKWMDSK-a10-b1	DNAJB8	DNAJB8	intra-protein xl	216	224	8	2975.49	744.88	4	-1.2	2	31.79
SVTVNGKEQLK-VEVEEDGQLK-a7-b6	DNAJB8	DNAJB8	intra-protein xl	223	212	11	2328.21	777.079	3	-1.6	4	30.38
WHPDKNPDNK-EEAEKK-a5-b2	DNAJB8	DNAJB8	intra-protein xl	34	41	7	1963.94	491.992	4	-1	7	29.54
WHPDKNPDNK-EEAEKK-a5-b4	DNAJB8	DNAJB8	intra-protein xl	34	43	9	1963.93	655.652	3	-3.1	2	28.45
EQLKWXDSK-LEHHHHHH-a4-b2	DNAJB8	DNAJB8	intra-protein xl	227	234	7	2244.03	562.016	4	-2.3	3	27.64
WHPDKNPDNKEEAEK-LVSEAYEVLSDSKK-a14-b13	DNAJB8	DNAJB8	intra-protein xl	43	60	17	3384.64	847.169	4	-0.8	2	26.56
LVSEAYEVLSDSKKR-LVSEAYEVLSDSK-a13-b7	DNAJB8	DNAJB8	intra-protein xl	60	54	6	3143.62	629.731	5	-1.8	1	26.49
LVSEAYEVLSDSK-SVTVNGKEQLK-a11-b7	DNAJB8	DNAJB8	intra-protein xl	58	223	165	2622.37	875.132	3	-1.4	1	26.14
WHPDKNPDNK-EEAEKK-a4-b5	DNAJB8	DNAJB8	intra-protein xl	33	44	11	1963.93	393.795	5	-2.5	1	26.1
KFKLVSEAYEVLSDSK-LVSEAYEVLSDSK-a1-b4	DNAJB8	DNAJB8	intra-protein xl	45	51	6	3262.68	816.679	4	-0.7	1	24.7
LVSEAYEVLSDSK-EQLKWMDSK-a4-b4	DNAJB8	DNAJB8	intra-protein xl	51	227	176	2584.27	862.43	3	-2.1	1	23.88
LVSEAYEVLSDSKKR-VEVEEDGQLK-a13-b6	DNAJB8	DNAJB8	intra-protein xl	60	212	152	2849.46	570.9	5	-1.6	2	23.86
KFKLVSEAYEVLSDSK-WHPDKNPDNKEEAEK-a1-b14	DNAJB8	DNAJB8	intra-protein xl	45	43	2	3659.81	732.969	5	-1.2	1	23.22
SVTVNGKEQLK-VEVEEDGQLK-a7-b5	DNAJB8	DNAJB8	intra-protein xl	223	211	12	2328.21	583.061	4	-1.9	1	22.67
EQLKWMDSK-NPEDIFR-a4-b3	DNAJB8	DNAJB8	intra-protein xl	227	97	130	2034.98	679.336	3	0.2	1	22.45
WHPDKNPDNKEEAEK-LVSEAYEVLSDSKK-a5-b11	DNAJB8	DNAJB8	intra-protein xl	34	58	24	3384.64	847.169	4	-0.8	2	22.38
SVTVNGKEQLK-WHPDKNPDNK-a7-b4	DNAJB8	DNAJB8	intra-protein xl	223	33	190	2433.25	609.321	4	4.9	1	22.21
LVSEAYEVLSDSK-SVTVNGKEQLK-a7-b7	DNAJB8	DNAJB8	intra-protein xl	54	223	169	2622.37	875.13	3	-2.7	1	21.9
LVSEAYEVLSDSKKR-VEVEEDGQLK-a14-b6	DNAJB8	DNAJB8	intra-protein xl	61	212	151	2849.46	713.372	4	-2.5	1	21.7
FKLVSEAYEVLSDSK-VEVEEDGQLK-a2-b2	DNAJB8	DNAJB8	intra-protein xl	47	208	161	2840.43	947.818	3	-0.7	1	20.97
DnaJB8_t20_ADH
Id	Protein1	Protein2	XLType	AbsPos1	AbsPos2	deltaAA	Mr	Mz	z	Error_rel[ppm]	nseen	ld-Score
NPDNKEEAEKK-WHPDK-a3-b4	DNAJB8	DNAJB8	intra-protein xl	37	33	4	2120.05	707.69	3	2.4	48	35.24
WHPDKNPDNK-EEAEKK-a8-b2	DNAJB8	DNAJB8	intra-protein xl	37	41	4	2120.05	531.019	4	2.8	41	32.76
LVSEAYEVLSDSK-LVSEAYEVLSDSK-a7-b7	DNAJB8	DNAJB8	intra-protein xl	54	54	0	3015.54	1006.19	3	3.5	2	32.1
LVSEAYEVLSDSK-LVSEAYEVLSDSK-a4-b4	DNAJB8	DNAJB8	intra-protein xl	51	51	0	3015.54	1006.19	3	3.9	2	31.64
WHPDKNPDNK-EEAEKK-a8-b1	DNAJB8	DNAJB8	intra-protein xl	37	40	3	2120.05	531.02	4	3.7	10	31.51
WHPDKNPDNK-EEAEKK-a8-b4	DNAJB8	DNAJB8	intra-protein xl	37	43	6	2120.05	531.019	4	2.8	21	31.2
NPDNKEEAEKK-WHPDK-a9-b4	DNAJB8	DNAJB8	intra-protein xl	43	33	10	2120.04	531.019	4	2	2	27.81
AGGGASTPYHSPFDTGYTFR-NPEDIFR-a14-b3	DNAJB8	DNAJB8	intra-protein xl	88	97	9	3115.45	779.87	4	-1.8	1	26.73
NPDNKEEAEKK-WHPDK-a6-b4	DNAJB8	DNAJB8	intra-protein xl	40	33	7	2120.04	531.019	4	2.1	4	25.6
DnaJB8_t20_ZL
Id	Protein1	Protein2	XLType	AbsPos1	AbsPos2	deltaAA	Mr	Mz	z	Error_rel[ppm]	nseen	ld-Score
NPDNKEEAEK-LALRWHPDK-a5-b8	DNAJB8	DNAJB8	intra-protein xl	39	33	6	2289.16	458.84	5	4.8	1	33.21
WHPDKNPDNK-EEAEKK-a5-b2	DNAJB8	DNAJB8	intra-protein xl	34	41	7	1963.95	491.994	4	3.4	10	32.88
LVSEAYEVLSDSK-SVTVNGKEQLK-a11-b7	DNAJB8	DNAJB8	intra-protein xl	58	223	165	2622.39	875.136	3	3.6	1	32.11
WHPDKNPDNK-EEAEKKFK-a5-b1	DNAJB8	DNAJB8	intra-protein xl	34	40	6	2239.11	747.378	3	4.1	4	31.05
SVTVNGKEQLKWMDSK-VEVEEDGQLK-a11-b6	DNAJB8	DNAJB8	intra-protein xl	227	212	15	2975.5	744.884	4	4.1	2	29.68
SVTVNGKEQLKWXDSK-LEHHHHHH-a11-b2	DNAJB8	DNAJB8	intra-protein xl	227	234	7	2929.42	586.893	5	2.9	1	28.69
WHPDKNPDNK-EEAEKK-a5-b4	DNAJB8	DNAJB8	intra-protein xl	34	43	9	1963.95	655.657	3	4.7	4	27.37
SVTVNGKEQLK-WHPDKNPDNK-a7-b4	DNAJB8	DNAJB8	intra-protein xl	223	33	190	2433.24	609.319	4	1.6	1	26.06
LVSEAYEVLSDSKKR-LVSEAYEVLSDSK-a14-b4	DNAJB8	DNAJB8	intra-protein xl	61	51	10	3143.64	786.917	4	3.8	1	25.72
WHPDKNPDNK-EEAEKK-a4-b5	DNAJB8	DNAJB8	intra-protein xl	33	44	11	1963.94	393.797	5	3.3	1	25.43
VEVEEDGQLKSVTVNGK-EQLKWXDSK-a10-b1	DNAJB8	DNAJB8	intra-protein xl	216	224	8	2991.49	998.17	3	0.4	2	24
LVSEAYEVLSDSKKR-NPDNKEEAEK-a14-b9	DNAJB8	DNAJB8	intra-protein xl	61	43	18	2877.45	720.37	4	3.9	1	23.69
SVMSSTEMINGHKVTTKR-VEVEEDGQLK-a13-b6	DNAJB8	DNAJB8	intra-protein xl	193	212	19	3131.57	627.322	5	4.2	1	22.63
SVTVNGKEQLKWMDSK-VEVEEDGQLK-a7-b5	DNAJB8	DNAJB8	intra-protein xl	223	211	12	2975.5	992.842	3	3.9	1	20.99
FKLVSEAYEVLSDSK-LVSEAYEVLSDSK-a2-b4	DNAJB8	DNAJB8	intra-protein xl	47	51	4	3134.6	784.658	4	2.9	4	20.96
LVSEAYEVLSDSKKR-VEVEEDGQLK-a14-b2	DNAJB8	DNAJB8	intra-protein xl	61	208	147	2849.47	713.377	4	3.2	1	20.83
EEAEKKFK-AGCDSWR-a6-b4	DNAJB8	DNAJB8	intra-protein xl	45	71	26	1839.85	614.292	3	-2.1	1	20.8

## Sheet: Fig6g+h
JD1-77_HspA1A_inter_ADH
Id	Protein1	Protein2	XLType	AbsPos1	AbsPos2	deltaAA	Mr	Mz	z	Error_rel[ppm]	nseen	ld-Score
RSLYDRAGCDSWR-ALRDAK-a10-b4	JD	HSPA1A	inter-protein xl	71	323	252	2451.23	613.815	4	-1.2	11	20.91
EEIERXVQEAEKYK-WHPDK-a1-b4	HSPA1A	JD	inter-protein xl	513	33	480	2616.28	655.077	4	1	16	19.37
LVSEAYEVLSDSK-DAKLDK-a7-b1	JD	HSPA1A	inter-protein xl	54	323	269	2265.19	567.304	4	0.3	1	17.34
EEIERXVQEAEKYK-WHPDK-a4-b4	HSPA1A	JD	inter-protein xl	516	33	483	2616.28	873.1	3	0.8	12	16.81
JD1-77_HspA1A_inter_ZL
Id	Protein1	Protein2	XLType	AbsPos1	AbsPos2	deltaAA	Mr	Mz	z	Error_rel[ppm]	nseen	ld-Score
WHPDKNPDNK-LSKEEIER-a8-b3	JD	HSPA1A	inter-protein xl	37	512	475	2234.1	559.533	7.92	0.22	1	25.06
QATKDAGVIAGLNVLR-WHPDKNPDNK-a4-b8	HSPA1A	JD	inter-protein xl	159	37	122	2856.49	572.307	6.34	0.21	3	21.68
LSKEEIERXVQEAEK-EEAEKKFK-a3-b2	HSPA1A	JD	inter-protein xl	512	41	471	2823.42	706.863	5.72	0.24	2	17.84
LALRWHPDKNPDNK-STGKANKITITNDK-a12-b4	JD	HSPA1A	inter-protein xl	37	497	460	3174.68	794.679	6.17	0.19	1	16.81
DnaJB8ΔCTD_HspA1A_inter_ZL
Id	Protein1	Protein2	XLType	AbsPos1	AbsPos2	deltaAA	Mr	Mz	z	Error_rel[ppm]	nseen	ld-Score
KRSLYDR-DAKLDK-a1-b1	DelCTD	HSPA1A	inter-protein xl	61	323	262	1606.89	536.637	3	4.8	2	19.01
LSKEEIERMVQEAEK-NPDNKEEAEKK-a3-b3	HSPA1A	DelCTD	inter-protein xl	512	37	475	3100.52	776.138	4.67	0.21	2	17.23
SENVQDLLLLDVAPLSLGLETAGGVXTALIKR-XANYYEVLGVQASASPEDIKK-a31-b17	HSPA1A	DelCTD	inter-protein xl	415	17	398	5661.97	1416.5	3.79	0.12	10	15.33
DnaJB8→S_HspA1A_inter_ZL
Id	Protein1	Protein2	XLType	AbsPos1	AbsPos2	deltaAA	Mr	Mz	z	Error_rel[ppm]	nseen	ld-Score
DAGVIAGLNVLR-EEAEKK-a1-b5	HSPA1A	DNAJB8FtoS	inter-protein xl	160	44	116	1911.04	638.019	4.55	0.15	1	16.63
WHPDKNPDNK-LSKEEIER-a8-b3	DNAJB8FtoS	HSPA1A	inter-protein xl	37	512	475	2234.1	745.708	4.5	0.2	1	15.72

[truncated: 1 more sheets: FigS6e]
