# Supplementary material for: Regulatory inter-domain interactions influence Hsp70 recruitment to the DnaJB8 chaperone
Source: Nat Commun. 2021 Feb 11;12:946. doi: 10.1038/s41467-021-21147-x (PMC7878476; doi:10.1038/s41467-021-21147-x)
Supplement: Supplementary file 4 — Supplementary Data 2 [file 41467_2021_21147_MOESM4_ESM.xlsx]

## Sheet: Legend
1) Each DLS experiment was performed in triplicate
2) Protein concentrations for each experiment were 1.5mg/mL
3) All samples were filtered before the start of each experiment
4) During the data analysis, only measurements with a SOS <20 were used
5) For each time point, we report the radius of hydration (nm)
6) For the WT DnaJB8 data in 150mM NaCl (Fig1e_DnaJB8_150mMNaCl), we report the average radius (nm), the radius in the 1-10nm bin and the percent mass
7) For the WT DnaJB8 data in 285mM NaCl (Fig1g_DnaJB8_285mMNaCl), we report the average radius (nm), the radius in the 1-10nm bin and the percent mass

## Sheet: Fig1e_DnaJB8_150mMNaCl
Time (h)	Radius (nm)	Range1 0-10nm	Range1 %Mass	Radius (nm)	Range1 0-10nm	Range1 %Mass	Radius (nm)	Range1 0-10nm	Range1 %Mass
0.48	5	5.27	97.8	5.3	4.75	99.7	16	3.35	69.2
1.5	7	3.66	72	9.3	6.52	99.5	14	6.05	97.3
2.52	5.2	6.58	99	7.5	5.65	99	25.8	5.18	68.1
3.54	5.7	4.62	76.6	6.7	6.58	99.8	28.2	4.26	98.2
4.56	6.6	3.39	93.3	8.2	7.8	99.6	18	7.62	97.3
5.58	8.2	4.43	86.4	9.6	1.67	70.1	24.1	1.2	92.7
6.6	8.5	6.2	95.5	10.6	2.66	79.2	15.6	6.05	99
7.62	10.3	7.49	98.3	12.7	4.72	92.8	18.7	7.56	98.8
8.64	11.9	10.15	0.7	14.9	5.44	87.3	21.4	8.13	98.3
9.66	16.7	5.56	88.8	19	2.01	91	26.1	3.21	86.2
10.68	--	--	--	20.8	8.05	98	28.4	8.24	97
11.7	--	--	--	30	5.99	0.4	37.2	1.33	94
12.72	--	--	--	38.4	1.03	97.4	48.8	5.09	81.7
13.74	--	--	--	51.9	2.77	65.4	55.7	5.81	80.5
14.76	--	--	--	66.6	5.65	82.1	65	10.29	63.1
15.78	--	--	--	53.3	3.23	89.4	70	8.98	67.2
16.8	75.1	4.61	83	63.5	2.14	95.1	68.6	7.02	79.8
17.82	--	--	--	80	7.77	80.4	104.9	3.61	78.7
18.84	--	--	--	45.1	10.16	79.4	85.2	7.55	68.2
19.86	--	--	--	--	--	--	95.2	8.09	46.6
20.88	--	--	--	23.7	6.05	76.3	93.9	7.81	59.1
21.9	--	--	--	--	--	--	52.4	4.42	73.1

## Sheet: Fig1g_DnaJB8_285mMNaCl
Time (h)	Radius (nm)	Range1 0-10nm	Range1 %Mass	Radius (nm)	Range1 0-10nm	Range1 %Mass	Radius (nm)	Range1 0-10nm	Range1 %Mass
0.48	16.2	8.69	96.3	16.7	7.8	95.7	16.2	7.57	99
1.5	17.5	8.12	96.1	15.7	7.34	98.2	17.2	7.58	91
2.3	15.8	8.23	98.6	16.8	7.56	98.3	16.8	7.86	97.8
3	14.7	8.25	100	15	7.35	98.4	13.9	8.8	0.5
5.7	13.7	7.67	98.8	14.1	7.37	99.2	14.7	7.23	98.4
6.6	13.9	7.67	98.7	13.3	7.51	98.9	14	8.43	97.5
7.4	13.4	8.51	98.8	13.3	7.7	98.8	13.3	7.49	98.5
8.1	13.7	2.29	63.4	12.9	8.02	98.9	13.3	8.34	89.3
8.8	13.5	7.39	99.5	14.2	6.99	98.4	13.1	8.41	95.7
9.6	12.8	8.11	98.7	13.9	7.7	98.6	14.1	6.69	97.3
10	13.8	7.07	99.5	12.7	7.78	99	12.1	7.91	98
11	12.8	8.49	4.4	12.5	7.35	98.9	13.3	6.17	98
12	12.9	8.24	96.5	13.1	8.13	97.1	12.7	7.76	98.7
13	13.9	7.51	97.7	13.4	7.99	98.6	12.8	7.06	98.7
13	13.1	8.18	97.3	12.9	7.99	98.8	12.2	7.93	97.2
14	12.4	7.91	99.6	13.7	7.4	98.7	13.6	7.64	97.5
15	13.8	7.96	99	13.7	7.76	95.2	13.2	8.19	98.1
16	12.5	8.74	99	13.1	7.05	99.4	11.7	8.18	91.9
17	13.4	8.34	98.6	12.8	7.2	99	12.9	7.19	98.3
17	13.6	8.09	98.8	15.7	7.31	94.4	13.2	7.51	98.9
18	12.9	8.53	98.8	12.6	7.37	98.9	12.8	7.45	98.9
19	13.9	7.48	98.6	13.7	8.22	98.9	13.4	6.93	99.1

## Sheet: Fig2f_DnaJB8FtoS
Time (h)	Radius (nm)	Radius (nm)	Radius (nm)
0.164	3.7	3.7	--
0.528	3.7	3.6	--
0.917	3.7	3.6	--
1.28	3.7	3.6	--
1.64	3.7	3.6	--
2.03	3.6	3.6	--
2.39	3.7	3.6	--
2.75	3.6	3.6	--
3.06	3.7	3.6	--
3.61	3.7	3.6	--
3.89	3.7	3.6	--
4.17	3.6	3.6	--
4.72	3.7	3.6	--
5	3.6	3.5	--
5.28	3.6	3.6	3.6
5.83	3.6	3.5	3.5
6.11	3.6	3.5	3.6
6.39	3.6	3.5	3.5
6.94	3.6	3.5	3.5
7.22	3.6	3.5	3.5
7.5	3.6	3.6	3.5
8.06	3.6	3.5	3.5
8.33	3.6	3.5	3.5
8.61	3.6	3.5	3.5
8.89	3.6	3.5	3.5
9.44	3.6	3.5	3.5
9.72	3.5	3.5	3.5
10	3.5	3.5	3.5
10.6	3.5	3.5	3.5
10.8	3.5	3.5	3.6
11.1	3.6	3.5	3.5
11.7	3.5	3.5	3.3
11.9	3.5	3.5	3.5
12.2	3.6	3.5	3.4
12.5	3.5	3.5	3.5
13.1	3.5	3.5	3.5
13.3	3.5	3.5	3.5
13.6	3.5	3.5	3.5
14.2	3.5	3.5	3.5
14.4	3.5	3.5	3.5
14.7	3.5	3.5	3.5
15	3.5	3.5	3.6
15.6	3.5	3.5	3.5
15.8	3.5	3.5	3.6
16.1	3.5	3.5	3.5
16.4	3.6	3.5	3.5
16.9	3.5	3.5	3.5
17.2	3.5	3.5	3.5
17.5	3.5	3.5	3.4
17.8	3.5	3.5	3.4
18.3	3.5	3.5	3.4
18.6	3.5	3.5	3.5
18.9	3.5	3.5	3.5
19.2	3.5	3.5	3.5
19.4	3.5	3.5	3.5
20	3.5	3.5	3.4
20.3	3.5	3.4	3.4
20.6	3.5	3.4	3.5
20.8	3.5	3.5	3.5
21.1	3.5	3.5	3.6
	3.5	3.4	3.4

## Sheet: FigS4c_JD1-77
Time (h)	Radius (nm)	Radius (nm)	Radius (nm)
0.06	2.2	2.25	2.06
0.44	3.31	2.31	2.37
0.81	--	2.2	2.44
1.2	2.29	2.28	--
1.6	2.46	2.41	2.96
1.9	2.1	2.6	2.08
2.3	2.37	2.61	2.64
2.7	2.37	2.6	2.4
3.1	--	2.37	2.21
3.5	2.52	2.5	2.26
3.8	2.22	2.6	2.26
4.2	--	2.44	2.4
4.6	--	2.5	2.24
5	2.21	2.46	2.23
5.4	2.33	2.34	2.33
5.7	2	2.41	2.25
6.1	2.05	2.46	2.27
6.5	2.09	2.54	2.35
6.9	1.95	2.6	2.25
7.3	2.01	2.62	2.49
7.6	2.02	2.5	2.48
8	2.14	2.46	2.25
8.4	2.28	2.58	2.07
8.8	2.2	2.43	2.16
9.2	2.47	2.43	2.13
9.5	2.3	2.55	2.17
9.9	2.36	2.65	2.19
10.28	2.21	2.66	2.29
10.68	2.26	2.55	2.2
11.04	2.35	2.44	2.09
11.42	--	2.52	1.96
11.8	2.05	2.45	1.96
12.18	2.19	2.39	2.02
12.56	2.14	2.33	1.95
12.94	2.07	2.38	2.17
13.32	1.94	2.4	1.99
13.7	1.77	2.4	2.26
14.08	1.91	2.37	1.86

## Sheet: FigS4c_CTD180-232
Time (hrs)	Radius (nm)	Radius (nm)	Radius (nm)
0	1.8	1.9	1.8
0.236111	1.8	1.7	1.7
0.472222	1.7	1.7	1.7
0.694444	1.8	1.7	1.7
0.916667	1.7	1.8	1.7
1.13889	1.7	1.7	1.7
1.36111	1.8	1.7	1.8
1.58333	1.7	1.8	1.7
1.80556	1.8	1.7	1.7
2.02778	1.7	1.7	1.7
2.25	1.7	1.7	1.7
2.47222	1.8	1.7	1.7
2.72222	1.7	1.8	1.7
3.05556	1.7	1.7	1.7
3.05556	1.7	1.7	1.7
3.33333	1.7	1.8	1.8
3.61111	1.7	1.7	1.7
3.88889	1.7	1.7	1.7
4.16667	1.7	1.7	1.7
4.16667	1.8	1.7	1.7
4.44444	1.8	1.7	1.8
4.72222	1.8	1.7	1.7
5	1.7	1.7	1.7
5.27778	1.7	1.8	1.7
5.27778	1.7	1.7	1.8
5.55556	1.8	1.7	1.7
5.83333	1.8	1.7	1.7
6.11111	1.7	1.7	1.7
6.38889	1.7	1.7	1.7
6.66667	1.7	1.7	1.7
6.66667	1.8	1.7	1.7
6.94444	1.7	1.7	1.7
7.22222	1.7	1.7	1.7
7.5	1.7	1.7	1.7
7.77778	1.7	1.7	1.7
7.77778	1.7	1.7	1.7
8.05556	1.7	1.7	1.7
8.33333	1.7	1.7	1.7
8.61111	1.7	1.7	1.7
8.88889	1.7	1.7	1.7
8.88889	1.7	1.7	1.7
9.16667	1.7	1.7	1.7
9.44444	1.7	1.7	1.7
9.72222	1.7	1.7	1.7
10	1.7	1.7	1.7
10.2778	1.7	1.7	1.7
10.2778	1.7	1.7	1.7
10.5556	1.7	1.7	1.7
10.8333	1.7	1.7	1.7
11.1111	1.7	1.8	1.8
11.3889	1.7	1.7	1.7
11.3889	1.7	1.8	1.7
11.6667	1.7	1.7	1.7
11.9444	1.7	1.8	1.7
12.2222	1.7	1.7	1.7
12.5	1.7	1.7	1.7
12.7778	1.7	1.7	1.7
12.7778	1.7	1.7	1.7
13.0556	1.8	1.7	1.7
13.3333	1.7	1.7	1.7
13.6111	1.7	1.7	1.7
13.8889	1.7	1.7	1.7
13.8889	1.7	1.7	1.7
14.1667	1.7	1.7	1.7
