# Supplementary material for: Regulatory inter-domain interactions influence Hsp70 recruitment to the DnaJB8 chaperone
Source: Nat Commun. 2021 Feb 11;12:946. doi: 10.1038/s41467-021-21147-x (PMC7878476; doi:10.1038/s41467-021-21147-x)
Supplement: Supplementary file 6 — Source Data [file 41467_2021_21147_MOESM6_ESM.xlsx]

## Sheet: Figure 1c
Figure 1c
		DnaJB8-mClover3		mClover3
	Expression Level	3x	1x	3x	1x
	%cells with puncta-1	37.0044	16.2658	0.794872	0.803213
	%cells with puncta-2	41.3673	16.1512	0.0863856	0.586797

## Sheet: Figure 2d
Figure 2d
	DnaJB8 Residue	JD Intra	XL-MS	CTD Intra	Other	JD-CTD
	8	19
	5	8
	5	19
	10	19
	51	70
	68	72
	8	14
	5	66
	12	64
	8	20
	11	18
	8	21
	8	22
	15	18
	14	19
	5	10
	70	73
	10	15
	23	32
	69	73
	4	55
	27	31
	35	38
	64	73
	4	8
	29	41
	72	75
	45	59
	4	20
	23	31
	193		211
	208		227
	210		227
	211		227
	211		223
	211		232
	98		211
	33		43
	97		211
	208		224
	210		224
	34		41
	98		227
	34		211
	34		40
	34		97
	34		98
	34		212
	37		45
	47		208
	47		211
	60		211
	222			225
	186			195
	199			208
	206			218
	192			214
	203			222
	208			215
	197			215
	211			216
	210			213
	203			207
	106				109
	178				190
	95				208
	50				97
	98				157
	66				93
	24				94
	96				189
	94				102
	37					189
	43					213
	50					219

## Sheet: Figure 4b
Figure 4b
	ml	Standards	CTD	JD
	0.000327	0	29.1367	0.293915
	0.005122	0.00130119	29.3871	0.287344
	0.009917	0.00230455	30.2947	0.284429
	0.014711	0.00257889	31.7401	0.286594
	0.019506	0.00255204	33.5295	0.291473
	0.0243	0.00405541	35.465	0.294873
	0.029095	0.0127405	37.595	0.29688
	0.033889	0.0215891	39.5365	0.295199
	0.038684	0.0278539	41.4964	0.285486
	0.043478	0.0320838	43.3992	0.261854
	0.048273	0.0375625	44.9894	0.233656
	0.053068	0.0502878	45.8558	0.204763
	0.057862	0.0632527	46.6501	0.179673
	0.062657	0.0758816	47.3364	0.162788
	0.067451	0.0885936	47.5493	0.158101
	0.072246	0.101997	47.0329	0.149226
	0.07704	0.116476	45.7127	0.142151
	0.081835	0.129322	44.197	0.13671
	0.086629	0.135442	42.5691	0.13318
	0.091424	0.139778	40.9186	0.132865
	0.096218	0.146066	39.2645	0.140098
	0.101013	0.155817	37.6289	0.16826
	0.105808	0.166121	36.2587	0.211246
	0.110602	0.168807	35.7143	0.322243
	0.115397	0.17134	35.2879	0.553858
	0.120191	0.176178	35.062	1.01754
	0.124986	0.192499	35.6648	1.54739
	0.12978	0.214167	36.6481	2.20573
	0.134575	0.262608	37.4876	2.9362
	0.139369	0.313576	38.4703	3.77392
	0.144164	0.393269	39.4416	4.81752
	0.148958	0.472606	40.4923	5.9221
	0.153753	0.581362	41.6562	7.48324
	0.158548	0.697584	42.9669	9.26263
	0.163342	0.841412	44.6549	11.3957
	0.168137	1.00659	46.5493	13.2662
	0.172931	1.18561	48.4902	14.8067
	0.177726	1.37414	49.9869	15.9563
	0.18252	1.53556	51.254	16.9227
	0.187315	1.69685	52.1317	17.6819
	0.192109	1.8193	52.8639	18.3376
	0.196904	1.94333	53.4316	19.0353
	0.201698	2.04365	53.9659	19.5332
	0.206493	2.14251	54.4661	20.0743
	0.211288	2.21687	54.7202	20.3992
	0.216082	2.27517	54.8698	20.6206
	0.220877	2.31479	54.7542	20.7547
	0.225671	2.33652	54.3242	20.8572
	0.230466	2.35071	53.7464	20.9456
	0.23526	2.35655	53.1358	21.0048
	0.240055	2.36197	52.5604	21.0178
	0.244849	2.36038	51.9665	20.991
	0.249644	2.35262	51.3357	20.9258
	0.254439	2.32392	50.6559	20.7512
	0.259233	2.28537	49.8903	20.5102
	0.264028	2.24475	49.0012	20.242
	0.268822	2.20683	48.0251	19.9143
	0.273617	2.17031	47.0007	19.5821
	0.278411	2.13315	45.9387	19.2547
	0.283206	2.09534	44.925	18.9336
	0.288	2.05202	44.0336	18.6163
	0.292795	2.00852	43.1911	18.3038
	0.297589	1.94693	42.3986	17.9776
	0.302384	1.88489	41.6067	17.6549
	0.307179	1.8212	40.8024	17.3053
	0.311973	1.76442	39.9741	16.9422
	0.316768	1.71808	39.0606	16.5647
	0.321562	1.68244	38.1704	16.202
	0.326357	1.64655	37.2718	15.8667
	0.331151	1.61225	36.3839	15.5523
	0.335946	1.57931	35.5354	15.2659
	0.34074	1.54773	34.7537	14.976
	0.345535	1.51456	33.9958	14.7041
	0.350329	1.41701	33.3143	14.4024
	0.355124	1.37993	32.6673	14.1064
	0.359919	1.35146	32.0573	13.7622
	0.364713	1.32651	31.4455	13.4815
	0.369508	1.30435	30.8146	13.2021
	0.374302	1.28357	30.2052	12.9538
	0.379097	1.25855	29.5857	12.6996
	0.383891	1.23096	29.0234	12.4507
	0.388686	1.20637	28.5052	12.197
	0.39348	1.18405	28.0073	11.9569
	0.398275	1.1616	27.5196	11.7432
	0.403069	1.13557	27.0485	11.5445
	0.407864	1.1035	26.5995	11.3569
	0.412659	1.07445	26.1833	11.1434
	0.417453	1.04552	25.7868	10.9399
	0.422248	1.01971	25.3628	10.7233
	0.427042	1.00257	25.0033	10.5208
	0.431837	0.987835	24.5823	10.3203
	0.436631	0.972858	24.153	10.1365
	0.441426	0.959398	23.6891	9.95869
	0.44622	0.944649	23.2621	9.79322
	0.451015	0.934455	22.8596	9.63705
	0.45581	0.921902	22.4876	9.50169
	0.460604	0.905682	22.1376	9.33867
	0.465399	0.883013	21.8287	9.17839
	0.470193	0.860434	21.5091	9.03067
	0.474988	0.84033	21.1853	8.8936
	0.479782	0.825402	20.84	8.73842
	0.484577	0.811283	20.462	8.57852
	0.489371	0.797344	20.1036	8.4496
	0.494166	0.783716	19.7524	8.32717
	0.49896	0.769154	19.409	8.20357
	0.503755	0.757187	19.1061	8.0701
	0.50855	0.742453	18.83	7.9762
	0.513344	0.730293	18.5843	7.85158
	0.518139	0.715241	18.3589	7.72182
	0.522933	0.703286	18.1353	7.57429
	0.527728	0.693135	17.9278	7.45981
	0.532522	0.684465	17.6672	7.36241
	0.537317	0.676149	17.4025	7.26094
	0.542111	0.668399	17.1115	7.14237
	0.546906	0.661938	16.8438	7.03465
	0.5517	0.656067	16.5987	6.93346
	0.556495	0.648738	16.3697	6.83804
	0.56129	0.626485	16.1574	6.77442
	0.566084	0.619922	15.9595	6.70762
	0.570879	0.614274	15.7705	6.64639
	0.575673	0.608977	15.5701	6.57869
	0.580468	0.604534	15.4049	6.50557
	0.585262	0.599078	15.2207	6.42011
	0.590057	0.590772	15.0478	6.31944
	0.594851	0.580691	14.8516	6.19917
	0.599646	0.571948	14.659	6.08683
	0.60444	0.563933	14.4539	5.99264
	0.609235	0.556918	14.2523	5.9111
	0.61403	0.547618	14.0514	5.83258
	0.618824	0.535515	13.8612	5.76749
	0.623619	0.523606	13.6775	5.70859
	0.628413	0.512285	13.4986	5.65342
	0.633208	0.503231	13.3048	5.60006
	0.638002	0.498801	13.12	5.54098
	0.642797	0.494608	12.953	5.47746
	0.647591	0.489942	12.7986	5.40448
	0.652386	0.485451	12.6674	5.32613
	0.65718	0.48119	12.5344	5.25236
	0.661975	0.479975	12.4015	5.19904
	0.66677	0.470273	12.2649	5.15204
	0.671564	0.463805	12.1272	5.10815
	0.676359	0.458514	11.9745	5.06556
	0.681153	0.4539	11.8243	5.02693
	0.685948	0.450478	11.6513	4.96345
	0.690742	0.447244	11.4945	4.7816
	0.695537	0.443019	11.3544	4.74008
	0.700331	0.437188	11.2214	4.70312
	0.705126	0.43071	11.092	4.66502
	0.709921	0.426638	10.9567	4.62584
	0.714715	0.423876	10.8076	4.58437
	0.71951	0.422455	10.6466	4.52811
	0.724304	0.418903	10.4856	4.46399
	0.729099	0.413777	10.333	4.40859
	0.733893	0.40899	10.2149	4.35596
	0.738688	0.402993	10.101	4.1879
	0.743482	0.399577	9.99189	4.12403
	0.748277	0.397707	9.88516	4.07964
	0.753071	0.395004	9.782	4.03987
	0.757866	0.390812	9.67705	4.00706
	0.762661	0.385787	9.57569	3.98422
	0.767455	0.382041	9.44391	3.97098
	0.77225	0.379893	9.30319	3.95719
	0.777044	0.376841	9.18274	3.93782
	0.781839	0.371797	9.08018	3.91473
	0.786633	0.366158	9.00087	3.89304
	0.791428	0.359369	8.92812	3.8772
	0.796222	0.353405	8.85359	3.85264
	0.801017	0.349631	8.77309	3.81155
	0.805811	0.346352	8.6914	3.7576
	0.810606	0.34393	8.58765	3.70491
	0.815401	0.342221	8.50715	3.65841
	0.820195	0.340438	8.41234	3.61131
	0.82499	0.337282	8.3223	3.57309
	0.829784	0.333907	8.23942	3.53855
	0.834579	0.330445	8.16608	3.50436
	0.839373	0.328239	8.10585	3.466
	0.844168	0.325273	8.05338	3.42007
	0.848962	0.322018	8.0021	3.3743
	0.853757	0.319333	7.94187	3.32512
	0.858552	0.315548	7.88463	3.2724
	0.863346	0.31153	7.79877	3.22535
	0.868141	0.308717	7.72065	3.18612
	0.872935	0.306512	7.61929	3.14907
	0.87773	0.304026	7.51673	3.12097
	0.882524	0.295962	7.41774	3.10375
	0.887319	0.292661	7.31101	3.09221
	0.892113	0.289896	7.21203	3.07959
	0.896908	0.287285	7.12437	3.0677
	0.901702	0.285028	7.04686	3.05301
	0.906497	0.283114	6.97172	3.03814
	0.911292	0.281193	6.90434	3.01727
	0.916086	0.278609	6.82385	2.99822
	0.920881	0.275543	6.73381	2.9793
	0.925675	0.272981	6.63363	2.95786
	0.93047	0.271499	6.54658	2.93277
	0.935264	0.271191	6.48695	2.9118
	0.940059	0.269668	6.43984	2.89217
	0.944853	0.266491	6.39393	2.87017
	0.949648	0.263079	6.34921	2.84943
	0.954442	0.260182	6.30806	2.82697
	0.959237	0.258086	6.27169	2.81177
	0.964032	0.256648	6.21564	2.79766
	0.968826	0.255401	6.16078	2.7837
	0.973621	0.253451	6.10473	2.7625
	0.978415	0.250088	6.04391	2.73877
	0.98321	0.246094	5.97176	2.71527
	0.988004	0.242605	5.90855	2.69526
	0.992799	0.238834	5.86026	2.67384
	0.997593	0.234907	5.81613	2.65109
	1.00239	0.231402	5.7726	2.62328
	1.00718	0.228444	5.73325	2.58707
	1.01198	0.22636	5.70582	2.54685
	1.01677	0.224748	5.66169	2.50709
	1.02157	0.223258	5.61518	2.48008
	1.02636	0.222179	5.5478	2.45261
	1.03116	0.220833	5.49652	2.42415
	1.03595	0.219831	5.44703	2.39557
	1.04074	0.21948	5.388	2.37107
	1.04554	0.219177	5.32181	2.34946
	1.05033	0.216489	5.26397	2.33209
	1.05513	0.213909	5.22164	2.3131
	1.05992	0.212403	5.19182	2.29116
	1.06472	0.211435	5.17334	2.25435
	1.06951	0.210696	5.15545	2.22113
	1.07431	0.210093	5.12981	2.19445
	1.0791	0.209633	5.07615	2.16901
	1.0839	0.208537	5.035	2.14153
	1.08869	0.207227	5.01055	2.1141
	1.09348	0.204819	5.00101	2.09035
	1.09828	0.20363	4.98491	2.07136
	1.10307	0.201972	4.95271	2.05225
	1.10787	0.199698	4.91575	2.02857
	1.11266	0.197532	4.88355	2.00801
	1.11746	0.195696	4.84121	1.98474
	1.12225	0.194152	4.81676	1.96274
	1.12705	0.19277	4.80484	1.94897
	1.13184	0.191229	4.78635	1.94099
	1.13664	0.189515	4.75713	1.9277
	1.14143	0.188926	4.72792	1.91147
	1.14622	0.188736	4.68856	1.90057
	1.15102	0.188569	4.64563	1.89388
	1.15581	0.187968	4.60926	1.87528
	1.16061	0.187095	4.57885	1.85016
	1.1654	0.18605	4.5538	1.8238
	1.1702	0.184975	4.51445	1.7951
	1.17499	0.184387	4.48463	1.77034
	1.17979	0.184025	4.4578	1.7586
	1.18458	0.18353	4.42799	1.75763
	1.18938	0.182662	4.39042	1.75517
	1.19417	0.180996	4.36418	1.7439
	1.19896	0.179052	4.34689	1.72721
	1.20376	0.175316	4.32304	1.72526
	1.20855	0.171494	4.29025	1.71773
	1.21335	0.168917	4.26162	1.71176
	1.21814	0.166825	4.24254	1.71454
	1.22294	0.164821	4.21929	1.70775
	1.22773	0.16344	4.202	1.68463
	1.23253	0.162763	4.19365	1.65644
	1.23732	0.162548	4.17695	1.6283
	1.24212	0.162089	4.12686	1.60935
	1.24691	0.159646	4.07439	1.60252
	1.2517	0.15704	4.0243	1.60036
	1.2565	0.154833	3.98256	1.59623
	1.26129	0.153516	3.94142	1.58393
	1.26609	0.152937	3.90266	1.566
	1.27088	0.152349	3.85735	1.55571
	1.27568	0.150631	3.80726	1.55172
	1.28047	0.148624	3.74346	1.5462
	1.28527	0.14741	3.68919	1.54117
	1.29006	0.146867	3.66832	1.5307
	1.29486	0.146326	3.65938	1.51135
	1.29965	0.145578	3.64268	1.49233
	1.30444	0.143695	3.61347	1.47608
	1.30924	0.142846	3.59319	1.4586
	1.31403	0.14161	3.58246	1.43674
	1.31883	0.139329	3.58484	1.41374
	1.32362	0.137854	3.59498	1.39885
	1.32842	0.137219	3.60571	1.38969
	1.33321	0.136605	3.61108	1.38002
	1.33801	0.13565	3.60989	1.36713
	1.3428	0.134515	3.60154	1.35127
	1.3476	0.13373	3.59796	1.33166
	1.35239	0.133891	3.59498	1.31504
	1.35719	0.134056	3.58723	1.31076
	1.36198	0.134181	3.5753	1.31381
	1.36677	0.134241	3.5604	1.31782
	1.37157	0.132688	3.53655	1.31827
	1.37636	0.131315	3.5115	1.31075
	1.38116	0.131308	3.48884	1.30007
	1.38595	0.13177	3.45664	1.28818
	1.39075	0.13178	3.42623	1.27173
	1.39554	0.131479	3.40417	1.25601
	1.40034	0.131125	3.38926	1.24684
	1.40513	0.130883	3.36422	1.22883
	1.40993	0.130126	3.335	1.20582
	1.41472	0.128162	3.31056	1.18806
	1.41951	0.127599	3.29147	1.17488
	1.42431	0.127782	3.27239	1.1709
	1.4291	0.126475	3.25987	1.17155
	1.4339	0.125318	3.25987	1.1761
	1.43869	0.125177	3.25689	1.17685
	1.44349	0.125253	3.23602	1.17022
	1.44828	0.125156	3.2074	1.16026
	1.45307	0.124996	3.19309	1.15245
	1.45787	0.125212	3.18713	1.14255
	1.46266	0.126003	3.17639	1.13044
	1.46746	0.12665	3.16447	1.11237
	1.47225	0.125919	3.16148	1.09441
	1.47705	0.124933	3.16268	1.07419
	1.48184	0.12369	3.15493	1.05619
	1.48664	0.122466	3.12988	1.04866
	1.49143	0.121449	3.11378	1.0515
	1.49623	0.120517	3.10722	1.0518
	1.50102	0.11979	3.09709	1.03561
	1.50582	0.119501	3.08456	1.01639
	1.51061	0.119531	3.07324	1.0006
	1.5154	0.119234	3.06787	1.00073
	1.5202	0.118881	3.05892	1.00898
	1.52499	0.11714	3.03269	1.01537
	1.52979	0.11632	3.00824	1.02279
	1.53458	0.115774	3.00228	1.02491
	1.53938	0.115379	2.99751	1.02444
	1.54417	0.115274	2.99214	1.02736
	1.54897	0.11474	2.99154	1.03827
	1.55376	0.113356	2.98737	1.05415
	1.55855	0.111963	2.97485	1.06297
	1.56335	0.110419	2.95696	1.05658
	1.56814	0.108673	2.93132	1.03792
	1.57294	0.108077	2.9182	1.0215
	1.57773	0.107559	2.90508	1.01102
	1.58253	0.107644	2.89137	1.00932
	1.58732	0.107247	2.88481	1.0048
	1.59212	0.105924	2.88004	0.996188
	1.59691	0.104285	2.86931	0.987313
	1.60171	0.102717	2.85857	0.981707
	1.6065	0.10086	2.84724	0.986267
	1.61129	0.0994062	2.82399	0.987271
	1.61609	0.0994343	2.80312	0.997041
	1.62088	0.100144	2.78702	1.01151
	1.62568	0.100533	2.78046	1.014
	1.63047	0.100023	2.76973	1.00468
	1.63527	0.0995732	2.75124	0.994926
	1.64006	0.0996721	2.73753	0.99175
	1.64486	0.0997313	2.72441	0.990808
	1.64965	0.099928	2.70354	0.985459
	1.65445	0.100607	2.68506	0.972101
	1.65924	0.101634	2.68207	0.96631
	1.66404	0.101237	2.68327	0.961223
	1.66883	0.100507	2.68744	0.943273
	1.67362	0.0997053	2.69937	0.929146
	1.67842	0.0979767	2.70354	0.924955
	1.68321	0.09742	2.68684	0.925535
	1.68801	0.0981088	2.66538	0.923351
	1.6928	0.0985568	2.65107	0.915872
	1.6976	0.0985677	2.64689	0.911627
	1.70239	0.0982153	2.64511	0.908393
	1.70719	0.0976839	2.63855	0.903014
	1.71198	0.0971667	2.63199	0.893181
	1.71678	0.0967233	2.61827	0.885552
	1.72157	0.0963894	2.59204	0.882176
	1.72636	0.0956922	2.57176	0.877581
	1.73116	0.0933688	2.56818	0.872498
	1.73595	0.0903361	2.56401	0.869114
	1.74075	0.0889573	2.56103	0.866138
	1.74554	0.0889812	2.56401	0.859312
	1.75034	0.0889761	2.57057	0.855798
	1.75513	0.0881481	2.57951	0.847034
	1.75993	0.0868981	2.58071	0.840867
	1.76472	0.0854161	2.5658	0.850987
	1.76952	0.083492	2.55268	0.854117
	1.77431	0.0825336	2.55745	0.848396
	1.7791	0.0830759	2.57057	0.840851
	1.7839	0.0826263	2.56699	0.834168
	1.78869	0.0808066	2.55447	0.830208
	1.79349	0.0790339	2.54731	0.82885
	1.79828	0.0781963	2.53956	0.82837
	1.80308	0.0780708	2.51392	0.831919
	1.80787	0.0775163	2.49067	0.831457
	1.81267	0.0773653	2.48649	0.815069
	1.81746	0.0778062	2.48172	0.800622
	1.82226	0.0783947	2.46443	0.787833
	1.82705	0.0781002	2.44177	0.772767
	1.83184	0.0776321	2.43283	0.759901
	1.83664	0.077627	2.43283	0.748412
	1.84143	0.0766153	2.41733	0.736784
	1.84623	0.0757868	2.37678	0.725686
	1.85102	0.0758045	2.35293	0.717569
	1.85582	0.0754651	2.34518	0.714662
	1.86061	0.0746316	2.33563	0.711363
	1.86541	0.0737705	2.32669	0.702753
	1.8702	0.0731467	2.31655	0.69439
	1.875	0.0729525	2.30344	0.68488
	1.87979	0.0731304	2.28614	0.673176
	1.88458	0.0735859	2.26766	0.663428
	1.88938	0.0740142	2.25514	0.655122
	1.89417	0.0734806	2.2611	0.646789
	1.89897	0.0730423	2.26826	0.635707
	1.90376	0.0734584	2.26647	0.623037
	1.90856	0.0736488	2.26289	0.613563
	1.91335	0.0732512	2.25812	0.611675
	1.91815	0.0730163	2.24977	0.616977
	1.92294	0.0727872	2.24381	0.630078
	1.92774	0.0720754	2.24798	0.644917
	1.93253	0.0706358	2.25573	0.651896
	1.93732	0.0693795	2.25573	0.655891
	1.94212	0.0688279	2.24977	0.652634
	1.94691	0.068244	2.24619	0.643806
	1.95171	0.0676529	2.2444	0.637169
	1.9565	0.0674126	2.24619	0.63525
	1.9613	0.0669403	2.25037	0.632193
	1.96609	0.065939	2.25633	0.628167
	1.97089	0.0647557	2.2605	0.621338
	1.97568	0.0641558	2.25573	0.607841
	1.98048	0.0641592	2.24679	0.595882
	1.98527	0.0642037	2.23844	0.587807
	1.99006	0.0632343	2.22532	0.588496
	1.99486	0.0616709	2.20565	0.592437
	1.99965	0.0615585	2.18955	0.59093
	2.00445	0.0620057	2.17404	0.586634
	2.00924	0.0627032	2.16212	0.582758
	2.01404	0.0633907	2.15317	0.57746
	2.01883	0.063947	2.13946	0.57218
	2.02363	0.064262	2.12574	0.568681
	2.02842	0.0642028	2.11918	0.562279
	2.03322	0.0639591	2.12097	0.555826
	2.03801	0.0641231	2.12813	0.551981
	2.0428	0.065012	2.13409	0.55285
	2.0476	0.0655158	2.13528	0.556169
	2.05239	0.0663107	2.13827	0.55658
	2.05719	0.0665535	2.13528	0.557314
	2.06198	0.0660778	2.12157	0.558545
	2.06678	0.0658572	2.11561	0.558153
	2.07157	0.0657381	2.11978	0.561175
	2.07637	0.0656928	2.11561	0.561948
	2.08116	0.0654256	2.09414	0.560544
	2.08596	0.0649155	2.06731	0.563309
	2.09075	0.0642678	2.04763	0.566301
	2.09554	0.0636353	2.02915	0.566024
	2.10034	0.0620505	2.01066	0.565178
	2.10513	0.0603538	1.99993	0.561579
	2.10993	0.0598303	1.99158	0.556599
	2.11472	0.0596235	1.97846	0.552785
	2.11952	0.0599801	1.96654	0.546244
	2.12431	0.0608341	1.96057	0.545406
	2.12911	0.0617796	1.97429	0.542453
	2.1339	0.0620594	1.99516	0.531167
	2.1387	0.0620975	2.01722	0.507818
	2.14349	0.0618769	2.04048	0.484828
	2.14829	0.0616462	2.06015	0.46459
	2.15308	0.0604553	2.06492	0.452405
	2.15787	0.0586214	2.06492	0.451024
	2.16267	0.0572191	2.07148	0.45142
	2.16746	0.0559821	2.07029	0.448106
	2.17226	0.0553017	2.06552	0.443199
	2.17705	0.0553684	2.05896	0.442915
	2.18185	0.0559427	2.04584	0.446452
	2.18664	0.0565236	2.03094	0.451397
	2.19144	0.0571486	2.01424	0.444341
	2.19623	0.0576919	1.99575	0.439938
	2.20103	0.0593559	1.98621	0.438154
	2.20582	0.0633253	1.99158	0.428664
	2.21061	0.0660766	2.00112	0.422677
	2.21541	0.0659164	2.01185	0.420197
	2.2202	0.0646949	2.01662	0.416048
	2.225	0.0633886	2.01722	0.409572
	2.22979	0.0624138	2.0202	0.403039
	2.23459	0.0617276	2.01961	0.402578
	2.23938	0.0612649	2.01961	0.403712
	2.24418	0.0612598	2.01424	0.398437
	2.24897	0.0617162	1.99993	0.397045
	2.25377	0.0607674	1.98025	0.397202
	2.25856	0.0587841	1.95819	0.392515
	2.26335	0.0591814	1.93911	0.390423
	2.26815	0.0596378	1.9248	0.390396
	2.27294	0.059048	1.91764	0.389719
	2.27774	0.0579238	1.91824	0.392646
	2.28253	0.0566587	1.92539	0.403743
	2.28733	0.0552027	1.93553	0.422189
	2.29212	0.0534984	1.94924	0.442995
	2.29692	0.0515269	1.96236	0.453116
	2.30171	0.0497664	1.96952	0.452135
	2.30651	0.0495726	1.97131	0.449767
	2.3113	0.0501427	1.96475	0.444733
	2.31609	0.0506326	1.95819	0.443449
	2.32089	0.051665	1.95163	0.448286
	2.32568	0.052115	1.93911	0.446475
	2.33048	0.0524011	1.9248	0.439619
	2.33527	0.0526285	1.91883	0.430825
	2.34007	0.0526494	1.9236	0.420701
	2.34486	0.0523176	1.92718	0.413002
	2.34966	0.0513915	1.92301	0.412929
	2.35445	0.049693	1.91526	0.419751
	2.35925	0.0477454	1.91168	0.430452
	2.36404	0.045896	1.90691	0.436182
	2.36883	0.0449849	1.90273	0.437835
	2.37363	0.0455508	1.90631	0.441972
	2.37842	0.046787	1.90631	0.44796
	2.38322	0.0470626	1.89558	0.452916
	2.38801	0.0466725	1.87829	0.458299
	2.39281	0.0468151	1.87173	0.46361
	2.3976	0.047313	1.87948	0.465732
	2.4024	0.0478969	1.89141	0.464121
	2.40719	0.0483763	1.90154	0.461599
	2.41199	0.049107	1.90452	0.4578
	2.41678	0.0494875	1.89796	0.450374
	2.42157	0.0496532	1.8759	0.441907
	2.42637	0.0489518	1.85503	0.435128
	2.43116	0.0493205	1.84609	0.428414
	2.43596	0.0503038	1.83953	0.4226
	2.44075	0.0509632	1.83297	0.423323
	2.44555	0.0512929	1.82641	0.427118
	2.45034	0.0514875	1.81448	0.431244
	2.45514	0.0515899	1.80196	0.43419
	2.45993	0.0516801	1.7966	0.435789
	2.46473	0.0517405	1.79898	0.433617
	2.46952	0.0512602	1.80316	0.433063
	2.47431	0.0505618	1.7954	0.436174
	2.47911	0.0492929	1.78288	0.437258
	2.4839	0.0480651	1.77811	0.432736
	2.4887	0.0469933	1.77513	0.423681
	2.49349	0.0460684	1.77215	0.416732
	2.49829	0.0455055	1.7793	0.412176
	2.50308	0.0447341	1.79362	0.407711
	2.50788	0.0438188	1.80316	0.405435
	2.51267	0.0429002	1.80554	0.402855
	2.51747	0.0421628	1.80614	0.396664
	2.52226	0.0417039	1.82224	0.383325
	2.52705	0.0416745	1.84072	0.373885
	2.53185	0.0417274	1.83774	0.36927
	2.53664	0.0412718	1.81568	0.362464
	2.54144	0.040453	1.79839	0.351694
	2.54623	0.0396573	1.78646	0.340466
	2.55103	0.0391657	1.76559	0.331948
	2.55582	0.0386447	1.73935	0.326688
	2.56062	0.0381346	1.72087	0.3244
	2.56541	0.0375763	1.71014	0.320236
	2.57021	0.0367105	1.6994	0.31769
	2.575	0.0355037	1.68569	0.313741
	2.57979	0.0347298	1.67376	0.312095
	2.58459	0.0346639	1.67794	0.314491
	2.58938	0.0356824	1.68032	0.315641
	2.59418	0.0363473	1.67853	0.312941
	2.59897	0.0362739	1.68688	0.307354
	2.60377	0.0359437	1.7006	0.298703
	2.60856	0.0356539	1.71014	0.290874
	2.61336	0.0354093	1.71014	0.28674
	2.61815	0.0357831	1.70238	0.283783
	2.62295	0.0371925	1.69463	0.278146
	2.62774	0.0389845	1.67973	0.265426
	2.63253	0.0397991	1.66363	0.24535
	2.63733	0.0395331	1.6511	0.228223
	2.64212	0.0385264	1.63739	0.21781
	2.64692	0.0382626	1.63083	0.209777
	2.65171	0.0383745	1.62666	0.19893
	2.65651	0.038474	1.61831	0.18103
	2.6613	0.0387168	1.61473	0.165153
	2.6661	0.0385893	1.62189	0.163723
	2.67089	0.0382491	1.63322	0.166753
	2.67569	0.0381615	1.64872	0.171013
	2.68048	0.0383985	1.65826	0.176155
	2.68527	0.0382936	1.66422	0.178962
	2.69007	0.0390394	1.6684	0.179358
	2.69486	0.0400176	1.65886	0.180227
	2.69966	0.040513	1.64633	0.18774
	2.70445	0.0407185	1.64276	0.199088
	2.70925	0.0407508	1.64156	0.203283
	2.71404	0.0408062	1.6356	0.196727
	2.71884	0.0400759	1.62666	0.189763
	2.72363	0.0379123	1.62129	0.184387
	2.72843	0.03564	1.6201	0.181084
	2.73322	0.03495	1.6189	0.184749
	2.73801	0.035088	1.61354	0.190455
	2.74281	0.0338439	1.59982	0.194289
	2.7476	0.0326929	1.59148	0.19668
	2.7524	0.0319626	1.59267	0.198122
	2.75719	0.0313984	1.59386	0.199449
	2.76199	0.0310372	1.59505	0.198072
	2.76678	0.0310049	1.59565	0.19327
	2.77158	0.0321866	1.59684	0.192278
	2.77637	0.0334328	1.59625	0.199026
	2.78117	0.0334324	1.58015	0.203314
	2.78596	0.0323644	1.56524	0.20151
	2.79075	0.0315628	1.57001	0.196196
	2.79555	0.030718	1.57657	0.18298
	2.80034	0.0301673	1.57001	0.170198
	2.80514	0.0302423	1.56107	0.163158
	2.80993	0.0297004	1.5557	0.1616
	2.81473	0.0287797	1.55272	0.162327
	2.81952	0.0279952	1.54735	0.158916
	2.82432	0.0276995	1.54497	0.1457
	2.82911	0.0278275	1.56166	0.129246
	2.83391	0.0290385	1.58492	0.117784
	2.8387	0.031002	1.59625	0.111881
	2.84349	0.0327457	1.59863	0.12091
	2.84829	0.0328862	1.6034	0.134203
	2.85308	0.0312805	1.59326	0.14114
	2.85788	0.0302885	1.57716	0.148042
	2.86267	0.0302654	1.56405	0.153683
	2.86747	0.0299856	1.55331	0.158228
	2.87226	0.0293086	1.54377	0.166803
	2.87706	0.0283048	1.53006	0.17434
	2.88185	0.0267922	1.51038	0.179031
	2.88665	0.0251181	1.4913	0.178577
	2.89144	0.0240938	1.48534	0.170367
	2.89623	0.0253102	1.4907	0.153956
	2.90103	0.0275343	1.5068	0.138017
	2.90582	0.0295678	1.51217	0.126255
	2.91062	0.0298715	1.51217	0.11833
	2.91541	0.0293828	1.51694	0.120056
	2.92021	0.0289529	1.52231	0.125359
	2.925	0.0285607	1.51933	0.129619
	2.9298	0.0280745	1.51754	0.131473
	2.93459	0.0273656	1.51277	0.137706
	2.93939	0.0265925	1.50024	0.145796
	2.94418	0.0250133	1.47699	0.157974
	2.94897	0.0239935	1.4585	0.170425
	2.95377	0.022913	1.46506	0.180823
	2.95856	0.022447	1.48057	0.191209
	2.96336	0.0223559	1.49607	0.191747
	2.96815	0.0223287	1.51575	0.188171
	2.97295	0.0231705	1.53244	0.187956
	2.97774	0.0241777	1.53185	0.185333
	2.98254	0.0253413	1.53841	0.181765
	2.98733	0.0266848	1.54974	0.178081
	2.99213	0.0278069	1.55868	0.174686
	2.99692	0.0273438	1.56166	0.177435
	3.00171	0.0265477	1.55391	0.180023
	3.00651	0.0270166	1.53364	0.180073
	3.0113	0.0279982	1.50442	0.179361
	3.0161	0.0283103	1.47222	0.173421
	3.02089	0.0276651	1.45016	0.166899
	3.02569	0.027348	1.443	0.166192
	3.03048	0.0267926	1.43227	0.168449
	3.03528	0.0256773	1.42034	0.170314
	3.04007	0.0243824	1.41617	0.172678
	3.04487	0.0239428	1.41975	0.170433
	3.04966	0.0244235	1.42869	0.173624
	3.05445	0.024392	1.443	0.175239
	3.05925	0.0243887	1.45493	0.177089
	3.06404	0.024171	1.46208	0.18819
	3.06884	0.0234352	1.46745	0.203248
	3.07363	0.0230053	1.47639	0.212354
	3.07843	0.0230472	1.49428	0.21478
	3.08322	0.0240829	1.5074	0.215172
	3.08802	0.0254474	1.50919	0.217683
	3.09281	0.0265972	1.5074	0.221659
	3.09761	0.0273157	1.50144	0.220871
	3.1024	0.0278098	1.49726	0.223282
	3.10719	0.0276907	1.50203	0.232595
	3.11199	0.0277411	1.51157	0.243612
	3.11678	0.0283954	1.51754	0.248449
	3.12158	0.0281114	1.51336	0.255178
	3.12637	0.0277138	1.50203	0.267625
	3.13117	0.0270217	1.49428	0.279757
	3.13596	0.0265233	1.4907	0.285548
	3.14076	0.0261647	1.49011	0.283971
	3.14555	0.0259789	1.48832	0.279576
	3.15035	0.0259717	1.47699	0.274654
	3.15514	0.0263824	1.46208	0.267014
	3.15993	0.0272796	1.44777	0.256712
	3.16473	0.0281244	1.43763	0.251252
	3.16952	0.0282864	1.44062	0.249387
	3.17432	0.0285729	1.45135	0.247657
	3.17911	0.0291677	1.45612	0.252667
	3.18391	0.0291115	1.45672	0.264368
	3.1887	0.0284927	1.45672	0.276673
	3.1935	0.0278816	1.46149	0.287567
	3.19829	0.02671	1.4746	0.294584
	3.20309	0.0253136	1.48772	0.298695
	3.20788	0.0245284	1.49428	0.298626
	3.21267	0.0235053	1.4907	0.29508
	3.21747	0.0217498	1.48057	0.292266
	3.22226	0.0217905	1.46149	0.289662
	3.22706	0.022134	1.43704	0.272013
	3.23185	0.0223677	1.41736	0.249849
	3.23665	0.0227624	1.40007	0.241858
	3.24144	0.0235506	1.38934	0.244238
	3.24624	0.0243283	1.38755	0.248964
	3.25103	0.02422	1.38516	0.250056
	3.25583	0.0242498	1.38039	0.252936
	3.26062	0.025228	1.38695	0.258512
	3.26541	0.0271043	1.40067	0.262284
	3.27021	0.0283954	1.42213	0.253598
	3.275	0.0284814	1.44658	0.250983
	3.2798	0.0287264	1.46745	0.261704
	3.28459	0.0287432	1.48355	0.26398
	3.28939	0.028817	1.48832	0.25241
	3.29418	0.0290401	1.47699	0.242131
	3.29898	0.0292281	1.46387	0.241058
	3.30377	0.0291194	1.4585	0.243596
	3.30857	0.0292721	1.45254	0.244296
	3.31336	0.0300821	1.4436	0.242412
	3.31815	0.0316937	1.43525	0.253598
	3.32295	0.0335192	1.43108	0.267325
	3.32774	0.0349597	1.43286	0.273239
	3.33254	0.0367646	1.43763	0.280353
	3.33733	0.0380214	1.44062	0.289639
	3.34213	0.0389878	1.44598	0.29578
	3.34692	0.0398465	1.4591	0.299479
	3.35172	0.0404241	1.47162	0.312095
	3.35651	0.0406099	1.47818	0.329245
	3.36131	0.0404438	1.48176	0.338701
	3.3661	0.0405264	1.48295	0.342515
	3.37089	0.0412232	1.48176	0.346291
	3.37569	0.0423276	1.4752	0.350529
	3.38048	0.0432215	1.46745	0.345818
	3.38528	0.0441061	1.46268	0.337716
	3.39007	0.0442123	1.46029	0.337466
	3.39487	0.0431909	1.46029	0.336551
	3.39966	0.0418666	1.46805	0.32505
	3.40446	0.0406493	1.48176	0.309919
	3.40925	0.0391342	1.49607	0.304751
	3.41405	0.0366677	1.5068	0.312272
	3.41884	0.0346832	1.51157	0.316864
	3.42363	0.0329143	1.51456	0.318594
	3.42843	0.030296	1.51634	0.322616
	3.43322	0.0273421	1.51694	0.320993
	3.43802	0.0257549	1.51813	0.317602
	3.44281	0.0258379	1.51754	0.321512
	3.44761	0.0268509	1.50978	0.331829
	3.4524	0.0281421	1.49786	0.343238
	3.4572	0.0296979	1.47759	0.350087
	3.46199	0.0312839	1.45016	0.349321
	3.46679	0.0313317	1.42631	0.34681
	3.47158	0.0301652	1.40305	0.344707
	3.47637	0.0299034	1.38337	0.343742
	3.48117	0.0309915	1.36668	0.351848
	3.48596	0.0314764	1.35117	0.354059
	3.49076	0.0316505	1.34342	0.341166
	3.49555	0.0315205	1.34402	0.324566
	3.50035	0.0311912	1.34342	0.316314
	3.50514	0.0307251	1.35117	0.314072
	3.50994	0.0304714	1.37145	0.310565
	3.51473	0.0306824	1.39709	0.30304
	3.51953	0.0315532	1.42094	0.297261
	3.52432	0.0320234	1.44121	0.298403
	3.52912	0.0316228	1.46387	0.300179
	3.53391	0.0309898	1.48653	0.293677
	3.5387	0.0311966	1.49965	0.287867
	3.5435	0.0321564	1.49786	0.284687
	3.54829	0.0315473	1.49547	0.272539
	3.55309	0.0306119	1.50442	0.258024
	3.55788	0.0291513	1.51992	0.250229
	3.56268	0.0278564	1.53423	0.250129
	3.56747	0.0268652	1.54854	0.249395
	3.57227	0.0261135	1.55629	0.241128
	3.57706	0.0253954	1.55451	0.231418
	3.58186	0.0252234	1.54974	0.229819
	3.58665	0.0239709	1.54974	0.232157
	3.59144	0.020233	1.5557	0.228888
	3.59624	0.0182766	1.55868	0.220894
	3.60103	0.0178521	1.55272	0.218648
	3.60583	0.0181504	1.54795	0.22257
	3.61062	0.0182712	1.539	0.221209
	3.61542	0.0182926	1.52469	0.219998
	3.62021	0.0183949	1.51336	0.223424
	3.62501	0.0185279	1.49905	0.229207
	3.6298	0.0183542	1.48355	0.233491
	3.6346	0.0185795	1.46983	0.225328
	3.63939	0.0198739	1.46029	0.219494
	3.64418	0.020681	1.45552	0.219306
	3.64898	0.0211495	1.44837	0.21165
	3.65377	0.0219054	1.42571	0.198807
	3.65857	0.0222863	1.39291	0.186971
	3.66336	0.0223463	1.37443	0.178658
	3.66816	0.0220552	1.37264	0.171921
	3.67295	0.0215594	1.37801	0.162481
	3.67775	0.0209662	1.3798	0.153714
	3.68254	0.0205082	1.38337	0.157586
	3.68734	0.0207783	1.39053	0.164273
	3.69213	0.0226684	1.3953	0.172778
	3.69692	0.024835	1.39649	0.187079
	3.70172	0.0258304	1.40245	0.199461
	3.70651	0.0270414	1.40603	0.206647
	3.71131	0.0273421	1.40126	0.205898
	3.7161	0.0278082	1.3953	0.196311
	3.7209	0.0289076	1.39828	0.188675
	3.72569	0.0298556	1.40544	0.181849
	3.73049	0.0304789	1.40603	0.173594
	3.73528	0.0307444	1.39709	0.162112
	3.74008	0.0304919	1.38814	0.146638
	3.74487	0.0296702	1.38158	0.134014
	3.74966	0.029119	1.3786	0.127431
	3.75446	0.0287	1.38397	0.122982
	3.75925	0.0299449	1.38158	0.121894
	3.76405	0.0315041	1.36906	0.11836
	3.76884	0.0317503	1.35117	0.110359
	3.77364	0.0313485	1.33448	0.106379
	3.77843	0.0308749	1.32971	0.106879
	3.78323	0.0303862	1.32911	0.108847
	3.78802	0.0299089	1.3315	0.110847
	3.79282	0.0299059	1.33269	0.105986
	3.79761	0.0308665	1.32971	0.0961119
	3.8024	0.0321958	1.32732	0.089152
	3.8072	0.033062	1.33329	0.0905132
	3.81199	0.0340754	1.33686	0.10133
	3.81679	0.0354043	1.34163	0.113827
	3.82158	0.0365247	1.35058	0.119264
	3.82638	0.0373817	1.33925	0.12066
	3.83117	0.0377688	1.31897	0.121633
	3.83597	0.0378519	1.30824	0.123613
	3.84076	0.0374274	1.31063	0.12657
	3.84556	0.0366816	1.31301	0.125613
	3.85035	0.0362386	1.31242	0.117449
	3.85514	0.0363678	1.31242	0.110647
	3.85994	0.035924	1.30765	0.10872
	3.86473	0.0352755	1.29811	0.110858
	3.86953	0.0350113	1.29333	0.114708
	3.87432	0.0340251	1.2987	0.119256
	3.87912	0.0335217	1.31719	0.122644
	3.88391	0.035484	1.32911	0.124063
	3.88871	0.037341	1.32792	0.125947
	3.8935	0.0380696	1.3303	0.135083
	3.8983	0.0377344	1.3315	0.151457
	3.90309	0.0364932	1.32494	0.163992
	3.90788	0.034705	1.32494	0.169768
	3.91268	0.0342004	1.32434	0.171698
	3.91747	0.034825	1.31361	0.171771
	3.92227	0.0359362	1.31063	0.17081
	3.92706	0.0357579	1.30765	0.16185
	3.93186	0.0339643	1.29989	0.153083
	3.93665	0.0322784	1.28856	0.147334
	3.94145	0.0321203	1.27545	0.13849
	3.94624	0.032593	1.27187	0.133503
	3.95104	0.0333988	1.27962	0.133388
	3.95583	0.034083	1.28856	0.134787
	3.96062	0.0340805	1.29512	0.135787
	3.96542	0.0338619	1.2987	0.136648
	3.97021	0.0342365	1.29155	0.139655
	3.97501	0.0351598	1.28439	0.153568
	3.9798	0.0357864	1.28201	0.168487
	3.9846	0.0357684	1.28379	0.176504
	3.98939	0.0354332	1.28976	0.178831
	3.99419	0.0350054	1.30765	0.173559
	3.99898	0.0348963	1.31778	0.171329
	4.00378	0.0349035	1.30943	0.171144
	4.00857	0.0345889	1.30586	0.167783
	4.01336	0.0337482	1.31182	0.16455
	4.01816	0.0330033	1.31719	0.158151
	4.02295	0.0320351	1.33507	0.149834
	4.02775	0.0315079	1.35654	0.148776
	4.03254	0.0315024	1.35773	0.152252
	4.03734	0.0313422	1.34283	0.155383
	4.04213	0.030929	1.32494	0.15489
	4.04693	0.0304743	1.31897	0.147865
	4.05172	0.0303321	1.33269	0.140559
	4.05652	0.0307847	1.34402	0.141444
	4.06131	0.0313623	1.3476	0.1462
	4.0661	0.0318866	1.3476	0.158686
	4.0709	0.0323934	1.33448	0.171217
	4.07569	0.0317356	1.31182	0.169341
	4.08049	0.0312121	1.30407	0.163531
	4.08528	0.0319601	1.31182	0.16077
	4.09008	0.0329349	1.31599	0.158839
	4.09487	0.0334953	1.31897	0.157524
	4.09967	0.0337034	1.32434	0.15444
	4.10446	0.0336249	1.32673	0.150272
	4.10926	0.0333275	1.32911	0.153287
	4.11405	0.0328556	1.33269	0.154663
	4.11884	0.0332298	1.33746	0.147292
	4.12364	0.0346891	1.34342	0.144293
	4.12843	0.0353108	1.3464	0.149745
	4.13323	0.0347629	1.34819	0.155955
	4.13802	0.0342889	1.35177	0.161081
	4.14282	0.0344639	1.3476	0.168495
	4.14761	0.0350322	1.3303	0.180984
	4.15241	0.0356669	1.31301	0.19087
	4.1572	0.036028	1.30943	0.189059
	4.162	0.0356082	1.30645	0.181303
	4.16679	0.0351098	1.29035	0.176404
	4.17158	0.0364865	1.27843	0.170202
	4.17638	0.0380302	1.27545	0.164011
	4.18117	0.0382097	1.27068	0.159955
	4.18597	0.0387663	1.26292	0.164061
	4.19076	0.0391933	1.25517	0.169633
	4.19556	0.0382655	1.25338	0.167364
	4.20035	0.0369601	1.25458	0.163854
	4.20515	0.0363376	1.24861	0.165465
	4.20994	0.0370876	1.24742	0.169491
	4.21474	0.0375293	1.26054	0.173886
	4.21953	0.0363326	1.27246	0.176774
	4.22432	0.0360016	1.27843	0.176535
	4.22912	0.0378158	1.27366	0.176047
	4.23391	0.0388154	1.2671	0.169929
	4.23871	0.0388519	1.27187	0.158443
	4.2435	0.0400793	1.28439	0.149584
	4.2483	0.0412152	1.29453	0.14099
	4.25309	0.0414497	1.29751	0.133088
	4.25789	0.041237	1.29333	0.132396
	4.26268	0.0409119	1.29035	0.135257
	4.26748	0.0402076	1.29274	0.141382
	4.27227	0.0380847	1.2987	0.148223
	4.27706	0.0353342	1.3154	0.148984
	4.28186	0.0329534	1.33329	0.142428
	4.28665	0.0320427	1.33984	0.132969
	4.29145	0.0324949	1.34044	0.119856
	4.29624	0.0329177	1.34342	0.112954
	4.30104	0.0328657	1.34223	0.111185
	4.30583	0.0326195	1.33269	0.103526
	4.31063	0.0323518	1.32196	0.0986575
	4.31542	0.0326388	1.31063	0.0939586
	4.32022	0.0336966	1.30824	0.0923897
	4.32501	0.0343963	1.31182	0.0963888
	4.3298	0.0344773	1.30586	0.0993611
	4.3346	0.0338569	1.29453	0.103349
	4.33939	0.032622	1.28201	0.100799
	4.34419	0.0321669	1.26948	0.0917437
	4.34898	0.0312948	1.2665	0.0916745
	4.35378	0.0303703	1.27604	0.0985959
	4.35857	0.0296672	1.28558	0.103126
	4.36337	0.0290762	1.29095	0.107371
	4.36816	0.0285024	1.28558	0.106798
	4.37296	0.0278421	1.27664	0.100719
	4.37775	0.0269915	1.27604	0.100922
	4.38254	0.025861	1.27902	0.0963272
	4.38734	0.0242494	1.2826	0.105025
	4.39213	0.0222787	1.28976	0.124563
	4.39693	0.0217561	1.29632	0.131684
	4.40172	0.0224839	1.2993	0.13716
	4.40652	0.0229226	1.30049	0.138187
	4.41131	0.0228765	1.30288	0.132438
	4.41611	0.0229872	1.30586	0.128051
	4.4209	0.0239445	1.30526	0.128504
	4.4257	0.0256089	1.30168	0.132803
	4.43049	0.0275661	1.30407	0.144935
	4.43528	0.0298816	1.31003	0.158343
	4.44008	0.0317914	1.31242	0.162158
	4.44487	0.0325624	1.31242	0.162796
	4.44967	0.0325897	1.31063	0.153421
	4.45446	0.0330859	1.30645	0.145462
	4.45926	0.0344152	1.2993	0.144843
	4.46405	0.0363179	1.28797	0.145093
	4.46885	0.0369718	1.26829	0.147569
	4.47364	0.0374068	1.25219	0.152049
	4.47844	0.0377663	1.23848	0.154525
	4.48323	0.0381518	1.22595	0.154087
	4.48802	0.0390797	1.21701	0.15181
	4.49282	0.0404413	1.21582	0.1463
	4.49761	0.0411615	1.22059	0.144835
	4.50241	0.0415898	1.22536	0.15088
	4.5072	0.0414543	1.22118	0.159585
	4.512	0.0405931	1.21463	0.168014
	4.51679	0.0397999	1.22118	0.170702
	4.52159	0.0395306	1.23192	0.170598
	4.52638	0.0395172	1.23192	0.17076
	4.53118	0.0394916	1.22297	0.170471
	4.53597	0.039315	1.22118	0.17116
	4.54076	0.0394702	1.21761	0.173182
	4.54556	0.0395168	1.21582	0.172944
	4.55035	0.0389698	1.22238	0.175474
	4.55515	0.0380931	1.23788	0.18699
	4.55994	0.0376275	1.25815	0.193224
	4.56474	0.0378339	1.27068	0.190713
	4.56953	0.037747	1.27187	0.186025
	4.57433	0.0378469	1.27485	0.178796
	4.57912	0.0380901	1.28678	0.172586
	4.58392	0.0387219	1.28916	0.163654
	4.58871	0.0398158	1.27962	0.157021
	4.5935	0.0408188	1.26292	0.16122
	4.5983	0.0407148	1.24861	0.160889
	4.60309	0.0410239	1.23907	0.159178
	4.60789	0.0425331	1.23371	0.167699
	4.61268	0.0422802	1.23132	0.168864
	4.61748	0.040854	1.22953	0.170306
	4.62227	0.0390432	1.22118	0.17527
	4.62707	0.0372428	1.21522	0.181411
	4.63186	0.0349785	1.22476	0.187483
	4.63666	0.0331211	1.24205	0.189774
	4.64145	0.0322591	1.26173	0.180657
	4.64624	0.0326992	1.27008	0.169298
	4.65104	0.0330465	1.26769	0.150257
	4.65583	0.0316178	1.26352	0.132369
	4.66063	0.0308057	1.26173	0.13263
	4.66542	0.0310163	1.26531	0.14172
	4.67022	0.031333	1.28141	0.148257
	4.67501	0.0321966	1.29632	0.152756
	4.67981	0.0334924	1.29393	0.160581
	4.6846	0.0337663	1.2832	0.172494
	4.6894	0.0334844	1.27127	0.185291
	4.69419	0.0332503	1.26233	0.20043
	4.69898	0.0341086	1.25875	0.215176
	4.70378	0.0359051	1.25517	0.224789
	4.70857	0.0362088	1.24981	0.230465
	4.71337	0.0365318	1.24384	0.226785
	4.71816	0.0371707	1.23848	0.221978
	4.72296	0.0371107	1.2355	0.218506
	4.72775	0.036544	1.23669	0.212784
	4.73255	0.0361665	1.24027	0.205598
	4.73734	0.0359517	1.24265	0.198419
	4.74214	0.0351568	1.24265	0.190763
	4.74693	0.0334068	1.23848	0.18338
	4.75172	0.0316874	1.24086	0.176804
	4.75652	0.0315163	1.24444	0.169937
	4.76131	0.0307142	1.24325	0.163842
	4.76611	0.0298124	1.23609	0.153979
	4.7709	0.029713	1.22536	0.149269
	4.7757	0.0295892	1.21224	0.154533
	4.78049	0.0294915	1.20091	0.155729
	4.78529	0.0297146	1.19554	0.149519
	4.79008	0.03014	1.19256	0.142328
	4.79488	0.0302415	1.18422	0.136756
	4.79967	0.0295804	1.17348	0.133411
	4.80446	0.0286924	1.16752	0.132592
	4.80926	0.0290762	1.16692	0.136883
	4.81405	0.0303417	1.1699	0.147669
	4.81885	0.0304839	1.17169	0.153148
	4.82364	0.0306417	1.16931	0.152068
	4.82844	0.0308275	1.16454	0.157451
	4.83323	0.0309215	1.15917	0.167353
	4.83803	0.0310376	1.16096	0.175351
	4.84282	0.031148	1.16871	0.176554
	4.84762	0.0315511	1.16752	0.175097
	4.85241	0.0311731	1.16036	0.171675
	4.8572	0.0300624	1.15858	0.16733
	4.862	0.0295125	1.1544	0.162604
	4.86679	0.0292004	1.14784	0.158066
	4.87159	0.0286035	1.14725	0.152799
	4.87638	0.0282696	1.15679	0.148976
	4.88118	0.0282104	1.16275	0.144985
	4.88597	0.0280074	1.14128	0.133269
	4.89077	0.0274969	1.11624	0.12692
	4.89556	0.0269504	1.10968	0.122725
	4.90036	0.0272163	1.10551	0.118753
	4.90515	0.0275926	1.09835	0.114542
	4.90994	0.0269504	1.09895	0.109313
	4.91474	0.0267129	1.10968	0.10564
	4.91953	0.0268505	1.12041	0.101303
	4.92433	0.0262117	1.12399	0.086072
	4.92912	0.0251152	1.13174	0.0734019
	4.93392	0.0239331	1.15559	0.0788583
	4.93871	0.0234767	1.17169	0.085699
	4.94351	0.0234772	1.18183	0.0831342
	4.9483	0.0234977	1.18243	0.0746247
	4.9531	0.0233333	1.17825	0.0677609
	4.95789	0.0229147	1.1705	0.0623045
	4.96268	0.0215363	1.15858	0.0551754
	4.96748	0.0197129	1.13532	0.0520954
	4.97227	0.0187464	1.11147	0.0568635
	4.97707	0.0182745	1.09716	0.0609241
	4.98186	0.0177217	1.09239	0.0544333
	4.98666	0.0167095	1.09954	0.0468466
	4.99145	0.0157871	1.10312	0.05198
	4.99625	0.0156499	1.11564	0.0672187
	5.00104	0.015699	1.14426	0.0764435
	5.00584	0.0160278	1.1711	0.0757667
	5.01063	0.016569	1.17885	0.0713793
	5.01542	0.0172548	1.19316	0.0633043
	5.02022	0.0180182	1.21164	0.0561175
	5.02501	0.0186864	1.21641	0.0545602
	5.02981	0.0188936	1.20807	0.0560291
	5.0346	0.0189306	1.20091	0.0596244
	5.0394	0.0195119	1.19972	0.0651346
	5.04419	0.0207976	1.19733	0.0727559
	5.04899	0.0222217	1.18899	0.0718176
	5.05378	0.0224033	1.18243	0.0667573
	5.05858	0.022301	1.18362	0.0653307
	5.06337	0.0219776	1.19316	0.0656268
	5.06816	0.0215669	1.19554	0.0624237
	5.07296	0.0211936	1.19495	0.0593168
	5.07775	0.0203429	1.18899	0.0535912
	5.08255	0.0185111	1.18302	0.0446279
	5.08734	0.0181013	1.18243	0.0354455
	5.09214	0.0180228	1.18302	0.0273897
	5.09693	0.0184406	1.18123	0.0170267
	5.10173	0.019254	1.18481	0.00577556
	5.10652	0.0215594	1.19137	0
	5.11132	0.0246185	1.19435	0.00425669
	5.11611	0.028119	1.1872	0.0153618
	5.1209	0.0320574	1.17944	0.0283741
	5.1257	0.0371023	1.17587	0.0468197
	5.13049	0.0452274	1.17348	0.0724906
	5.13529	0.0570249	1.17706	0.100845
	5.14008	0.0712881	1.18004	0.129146
	5.14488	0.0884371	1.17944	0.165972
	5.14967	0.105871	1.17527	0.220913
	5.15447	0.120894	1.17527	0.310388
	5.15926	0.132816	1.21164	0.422354
	5.16406	0.143726	1.25279	0.534051
	5.16885	0.154459	1.32375	0.650008
	5.17364	0.165107	1.4114	0.76465
	5.17844	0.175036	1.539	0.872294
	5.18323	0.184536	1.72743	0.975116
	5.18803	0.194207	2.01126	1.07999
	5.19282	0.199969	2.36962	1.19979
	5.19762	0.203871	2.70771	1.32948
	5.20241	0.205572	3.00466	1.44445
	5.20721	0.207894	3.2396	1.55028
	5.212	0.210504	3.47751	1.63081
	5.2168	0.213721	3.70291	1.69393
	5.22159	0.21599	3.93367	1.7295
	5.22638	0.216825	4.17934	1.76048
	5.23118	0.216346	4.42978	1.79398
	5.23597	0.213814	4.66054	1.83887
	5.24077	0.211511	4.82571	1.87711
	5.24556	0.209609	4.93542	1.91905
	5.25036	0.206758	5.01771	1.95512
	5.25515	0.202015	5.09284	1.9718
	5.25995	0.196739	5.1638	1.96962
	5.26474	0.19184	5.22999	1.96222
	5.26954	0.188052	5.2914	1.95967
	5.27433	0.185441	5.34209	1.95696
	5.27912	0.183082	5.38562	1.95034
	5.28392	0.181279	5.36296	1.93773
	5.28871	0.1735	5.34566	1.92663
	5.29351	0.171287	5.32122	1.90808
	5.2983	0.170007	5.31883	1.88233
	5.3031	0.168621	5.31645	1.85352
	5.30789	0.166115	5.29319	1.8209
	5.31269	0.16336	5.24907	1.78879
	5.31748	0.160636	5.20375	1.76426
	5.32228	0.158165	5.14651	1.74166
	5.32707	0.156275	4.99088	1.71892
	5.33186	0.155515	4.90501	1.69247
	5.33666	0.154537	4.85612	1.66107
	5.34145	0.152186	4.79112	1.61124
	5.34625	0.148711	4.73209	1.53482
	5.35104	0.145766	4.69989	1.51635
	5.35584	0.143555	4.6826	1.50435
	5.36063	0.141254	4.6659	1.49278
	5.36543	0.139037	4.65517	1.48308
	5.37022	0.137765	4.62416	1.47441
	5.37502	0.136648	4.59972	1.46711
	5.37981	0.135222	4.57586	1.45138
	5.3846	0.133335	4.54307	1.42779
	5.3894	0.131861	4.48881	1.40353
	5.39419	0.13034	4.42978	1.38303
	5.39899	0.128297	4.3773	1.36156
	5.40378	0.126326	4.329	1.33673
	5.40858	0.125215	4.2819	1.31633
	5.41337	0.124032	4.23837	1.30077
	5.41817	0.121659	4.21213	1.28443
	5.42296	0.119291	4.18292	1.2678
	5.42776	0.117211	4.15191	1.26517
	5.43255	0.11527	4.09168	1.26484
	5.43734	0.113247	4.02788	1.25896
	5.44214	0.111532	3.97958	1.23905
	5.44693	0.109936	3.92055	1.21323
	5.45173	0.10728	3.85615	1.1868
	5.45652	0.104259	3.79951	1.15886
	5.46132	0.102883	3.74763	1.13429
	5.46611	0.102561	3.69695	1.1137
	5.47091	0.101887	3.64984	1.09655
	5.4757	0.101399	3.6087	1.08064
	5.4805	0.101183	3.58604	1.06013
	5.48529	0.101102	3.56636	1.03579
	5.49008	0.100892	3.52045	1.02899
	5.49488	0.100499	3.47274	1.03093
	5.49967	0.100564	3.45903	1.03294
	5.50447	0.101264	3.45664	1.02729
	5.50926	0.100827	3.45545	1.01947
	5.51406	0.0992132	3.44591	1.01159
	5.51885	0.0984767	3.42922	1.00147
	5.52365	0.0974947	3.41789	0.986109
	5.52844	0.0965295	3.40835	0.979422
	5.53324	0.096381	3.3839	0.978653
	5.53803	0.0967153	3.35945	0.971686
	5.54282	0.096696	3.34335	0.963019
	5.54762	0.0957476	3.32129	0.955897
	5.55241	0.0943302	3.29446	0.945546
	5.55721	0.0925454	3.27239	0.932041
	5.562	0.0917035	3.25987	0.918687
	5.5668	0.0912971	3.24854	0.908778
	5.57159	0.090878	3.21932	0.906997
	5.57639	0.0899351	3.18057	0.902468
	5.58118	0.0877983	3.15194	0.885745
	5.58598	0.0853784	3.11975	0.864661
	5.59077	0.0832492	3.09351	0.849634
	5.59556	0.0815017	3.05654	0.844281
	5.60036	0.0796803	3.02136	0.84362
	5.60515	0.0783867	2.99751	0.843666
	5.60995	0.0775415	2.97545	0.842166
	5.61474	0.0766954	2.94026	0.837841
	5.61954	0.076403	2.90151	0.82892
	5.62433	0.0759404	2.86633	0.818057
	5.62913	0.0753921	2.83174	0.81232
	5.63392	0.0750205	2.80133	0.802207
	5.63872	0.0747298	2.76854	0.784107
	5.64351	0.0744815	2.75244	0.76668
	5.6483	0.0741887	2.73813	0.753668
	5.6531	0.0734051	2.71129	0.744936
	5.65789	0.0717994	2.6785	0.738837
	5.66269	0.0698375	2.65822	0.734807
	5.66748	0.067481	2.65286	0.732731
	5.67228	0.0661806	2.65345	0.718784
	5.67707	0.066517	2.64988	0.700934
	5.68187	0.0666911	2.64928	0.694051
	5.68666	0.065384	2.65286	0.688826
	5.69146	0.0640086	2.65643	0.6848
	5.69625	0.062509	2.64332	0.68082
	5.70104	0.0609897	2.62483	0.672887
	5.70584	0.060405	2.61291	0.66615
	5.71063	0.0607749	2.60635	0.654468
	5.71543	0.0607103	2.58548	0.632639
	5.72022	0.0596113	2.5503	0.620911
	5.72502	0.0578324	2.52406	0.621457
	5.72981	0.0568001	2.49902	0.621868
	5.73461	0.0569913	2.47516	0.628113
	5.7394	0.056785	2.45728	0.629255
	5.7442	0.0567711	2.45251	0.619281
	5.74899	0.0568731	2.45072	0.606634
	5.75378	0.056251	2.44416	0.592668
	5.75858	0.0550618	2.42687	0.582205
	5.76337	0.0544716	2.41196	0.58322
	5.76817	0.0543869	2.39169	0.585093
	5.77296	0.0539372	2.36783	0.575526
	5.77776	0.0529145	2.34935	0.558253
	5.78255	0.0522413	2.33146	0.534489
	5.78735	0.0522866	2.31298	0.515867
	5.79214	0.0524041	2.29807	0.503773
	5.79694	0.0522086	2.28197	0.490915
	5.80173	0.0518369	2.25991	0.478264
	5.80652	0.0512333	2.23665	0.464794
	5.81132	0.0501393	2.22592	0.449698
	5.81611	0.0493155	2.23606	0.431963
	5.82091	0.0492501	2.24798	0.41779
	5.8257	0.0494141	2.25514	0.407923
	5.8305	0.049959	2.24142	0.398744
	5.83529	0.0502056	2.22413	0.391742
	5.84009	0.0504313	2.21161	0.387351
	5.84488	0.0507463	2.20445	0.382394
	5.84968	0.0506947	2.19491	0.378607
	5.85447	0.050881	2.17583	0.378784
	5.85926	0.0508508	2.14363	0.380633
	5.86406	0.0503201	2.10964	0.379787
	5.86885	0.0489195	2.07864	0.376373
	5.87365	0.0469845	2.03511	0.372777
	5.87844	0.0449329	2.01424	0.368367
	5.88324	0.0434602	2.00529	0.367056
	5.88803	0.0417739	1.99218	0.371654
	5.89283	0.0400767	1.98562	0.371101
	5.89762	0.038737	1.9892	0.362926
	5.90242	0.0371669	1.99039	0.352236
	5.90721	0.0362613	1.98323	0.344234
	5.912	0.0363074	1.9719	0.340262
	5.9168	0.036588	1.96833	0.334606
	5.92159	0.0377919	1.98025	0.329111
	5.92639	0.0389366	1.99635	0.32745
	5.93118	0.0378611	1.99575	0.32187
	5.93598	0.0370343	1.98383	0.313503
	5.94077	0.0379102	1.95461	0.313626
	5.94557	0.0390683	1.91466	0.307135
	5.95036	0.0398699	1.88962	0.297799
	5.95516	0.0401653	1.88306	0.293046
	5.95995	0.0400579	1.88008	0.291247
	5.96474	0.040099	1.87471	0.294415
	5.96954	0.0394241	1.87173	0.296303
	5.97433	0.0385751	1.85503	0.290381
	5.97913	0.0388632	1.84012	0.281257
	5.98392	0.0398129	1.8449	0.270417
	5.98872	0.0391019	1.86457	0.259489
	5.99351	0.0383297	1.89021	0.261807
	5.99831	0.0378766	1.9087	0.261111
	6.0031	0.0370088	1.91108	0.256616
	6.0079	0.0361061	1.90452	0.253505
	6.01269	0.0353267	1.89021	0.246534
	6.01748	0.0345545	1.87113	0.236087
	6.02228	0.0338888	1.86278	0.230611
	6.02707	0.0332407	1.86517	0.231553
	6.03187	0.0320762	1.8598	0.23366
	6.03666	0.0304584	1.84549	0.240982
	6.04146	0.0295234	1.83595	0.249987
	6.04625	0.0296219	1.83416	0.253536
	6.05105	0.0299286	1.83535	0.251802
	6.05584	0.0299021	1.83476	0.244092
	6.06064	0.0299919	1.83535	0.239774
	6.06543	0.0304118	1.84549	0.245696
	6.07022	0.0307314	1.86099	0.251787
	6.07502	0.0297331	1.87232	0.253925
	6.07981	0.028874	1.88127	0.253525
	6.08461	0.0282377	1.88365	0.247699
	6.0894	0.0271941	1.8759	0.240662
	6.0942	0.0265267	1.87888	0.239328
	6.09899	0.0264696	1.89737	0.239955
	6.10379	0.0265653	1.91049	0.24225
	6.10858	0.0264084	1.91466	0.24087
	6.11338	0.026197	1.9081	0.232237
	6.11817	0.0263979	1.89916	0.221613
	6.12296	0.0278199	1.89021	0.212127
	6.12776	0.0296207	1.87471	0.204259
	6.13255	0.0311681	1.85742	0.201575
	6.13735	0.0314319	1.86398	0.204721
	6.14214	0.0307109	1.87352	0.210612
	6.14694	0.0296215	1.87292	0.215053
	6.15173	0.0286802	1.88067	0.219067
	6.15653	0.0275779	1.89618	0.227154
	6.16132	0.0268807	1.91168	0.236663
	6.16612	0.0266257	1.92659	0.241908
	6.17091	0.0263199	1.94447	0.245273
	6.1757	0.0257528	1.97906	0.248326
	6.1805	0.0255787	2.03332	0.247272
	6.18529	0.0270347	2.07923	0.242666
	6.19009	0.0290787	2.09951	0.238474
	6.19488	0.0312654	2.10726	0.23844
	6.19968	0.0330825	2.11859	0.240958
	6.20447	0.034166	2.13588	0.243704
	6.20927	0.0341165	2.16331	0.250022
	6.21406	0.0335687	2.19133	0.25855
	6.21886	0.0332055	2.22652	0.258558
	6.22365	0.0331513	2.26289	0.258181
	6.22844	0.0332143	2.2933	0.257135
	6.23324	0.0331144	2.32371	0.255005
	6.23803	0.0335465	2.37141	0.254175
	6.24283	0.0332701	2.4382	0.25156
	6.24762	0.0316169	2.50677	0.254574
	6.25242	0.030843	2.57713	0.256105
	6.25721	0.0307751	2.64511	0.255874
	6.26201	0.0303736	2.71189	0.259781
	6.2668	0.02965	2.77152	0.262
	6.2716	0.0294508	2.82459	0.259723
	6.27639	0.0302411	2.87885	0.260538
	6.28118	0.030937	2.93788	0.262303
	6.28598	0.0309139	2.9987	0.262065
	6.29077	0.03139	3.05535	0.259054
	6.29557	0.033554	3.1114	0.248895
	6.30036	0.035791	3.18116	0.233391
	6.30516	0.0375532	3.27001	0.215349
	6.30995	0.039122	3.34693	0.196661
	6.31475	0.0404144	3.41312	0.188317
	6.31954	0.0404295	3.47453	0.187867
	6.32434	0.039159	3.53178	0.184349
	6.32913	0.0378318	3.59319	0.179131
	6.33392	0.0367692	3.66654	0.179442
	6.33872	0.0358737	3.74703	0.186175
	6.34351	0.0349664	3.8323	0.189974
	6.34831	0.0338795	3.91638	0.186852
	6.3531	0.0327084	3.9772	0.181042
	6.3579	0.0318833	4.04756	0.178658
	6.36269	0.0315842	4.14058	0.176239
	6.36749	0.0313275	4.2497	0.169929
	6.37228	0.0310578	4.36955	0.163392
	6.37708	0.0310804	4.4894	0.152952
	6.38187	0.0310817	4.58541	0.134484
	6.38666	0.0308892	4.66769	0.111174
	6.39146	0.0306278	4.74819	0.097327
	6.39625	0.0308162	4.83227	0.0956582
	6.40105	0.0319345	4.92409	0.0960042
	6.40584	0.0330809	5.02725	0.0935587
	6.41064	0.0339345	5.13339	0.0891328
	6.41543	0.0350675	5.23416	0.0857567
	6.42023	0.0363003	5.32301	0.0857567
	6.42502	0.0364379	5.3886	0.0868795
	6.42982	0.0357537	5.453	0.082792
	6.43461	0.0357525	5.52515	0.0772202
	6.4394	0.0366023	5.60147	0.0698104
	6.4442	0.0375528	5.67243	0.0628851
	6.44899	0.0379626	5.74994	0.0661882
	6.45379	0.038367	5.81971	0.070095
	6.45858	0.0381367	5.89424	0.0714062
	6.46338	0.0368653	5.96639	0.0695528
	6.46817	0.0364026	6.04331	0.0685338
	6.47297	0.0369307	6.1262	0.0735249
	6.47776	0.0379115	6.21206	0.0845723
	6.48256	0.0381669	6.2866	0.0975154
	6.48735	0.0380927	6.34682	0.104183
	6.49214	0.0381094	6.40287	0.102341
	6.49694	0.0380927	6.45415	0.0938355
	6.50173	0.0378779	6.5102	0.0887598
	6.50653	0.0380704	6.56208	0.0861912
	6.51132	0.0390574	6.62051	0.0814923
	6.51612	0.0394106	6.67358	0.0712793
	6.52091	0.0403184	6.73142	0.0566328
	6.52571	0.0416166	6.77674	0.0428553
	6.5305	0.0417269	6.8149	0.0339151
	6.5353	0.0410315	6.84949	0.044428
	6.54009	0.0398167	6.8787	0.0683339
	6.54488	0.038583	6.90434	0.0772125
	6.54968	0.0380448	6.9276	0.0740979
	6.55447	0.0383397	6.94847	0.0743324
	6.55927	0.0395612	6.96218	0.0798234
	6.56406	0.0416124	6.97113	0.0864257
	6.56886	0.0422206	6.97471	0.0896288
	6.57365	0.0417471	6.98723	0.0917014
	6.57845	0.0424396	6.99319	0.0964926
	6.58324	0.0430277	6.99498	0.0896058
	6.58804	0.0441519	7.00273	0.061001
	6.59283	0.0455852	7.01645	0.0412941
	6.59762	0.046375	7.03076	0.032054
	6.60242	0.0466473	7.04089	0.0211181
	6.60721	0.0463155	7.05282	0.0134045
	6.61201	0.0448671	7.06355	0.0131546
	6.6168	0.0431011	7.06117	0.016746
	6.6216	0.0416044	7.03255	0.0190493
	6.62639	0.0400293	7.00512	0.0160193
	6.63119	0.0401791	6.98425	0.0136622
	6.63598	0.0410235	6.9598	0.0164884
	6.64078	0.0410315	6.92998	0.0207759
	6.64557	0.0408284	6.90315	0.0307081
	6.65036	0.0407861	6.88288	0.0421285
	6.65516	0.040833	6.86201	0.0424207
	6.65995	0.0413935	6.83935	0.0369028
	6.66475	0.0421875	6.80715	0.0338266
	6.66954	0.0434648	6.78986	0.0337036
	6.67434	0.0454015	6.76601	0.0358684
	6.67913	0.0457702	6.74335	0.037768
	6.68393	0.0451104	6.72427	0.0421631
	6.68872	0.044789	6.70221	0.0542756
	6.69352	0.0441791	6.6712	0.0651692
	6.69831	0.0434337	6.63781	0.0673649
	6.7031	0.0426871	6.60561	0.0714101
	6.7079	0.0419706	6.57758	0.0784622
	6.71269	0.0419048	6.54359	0.0827497
	6.71749	0.0425294	6.50007	0.0869372
	6.72228	0.0428226	6.46011	0.0924743
	6.72708	0.0419753	6.41003	0.0953813
	6.73187	0.0411451	6.35398	0.0940201
	6.73667	0.041245	6.29554	0.0879523
	6.74146	0.0422928	6.2538	0.0835687
	6.74626	0.0440118	6.23412	0.0854683
	6.75105	0.0455881	6.21087	0.0884714
	6.75584	0.0467022	6.1739	0.090394
	6.76064	0.047279	6.15243	0.089325
	6.76543	0.0467291	6.12679	0.0868756
	6.77023	0.0461041	6.10533	0.0871448
	6.77502	0.0469745	6.09102	0.0900095
	6.77982	0.0484531	6.07909	0.0869141
	6.78461	0.0500445	6.06836	0.0803579
	6.78941	0.0516444	6.05166	0.0755745
	6.7942	0.0523197	6.00575	0.0702219
	6.799	0.0528701	5.95745	0.0684492
	6.80379	0.0536406	5.92406	0.0688799
	6.80858	0.0542443	5.8853	0.0687491
	6.81338	0.0555765	5.85727	0.0647924
	6.81817	0.0570568	5.81196	0.056379
	6.82297	0.0581117	5.76127	0.0513417
	6.82776	0.0590086	5.70105	0.0542564
	6.83256	0.0593618	5.63844	0.0585439
	6.83735	0.0580996	5.58239	0.0594821
	6.84215	0.0568894	5.53469	0.0608702
	6.84694	0.056597	5.47923	0.0611855
	6.85174	0.0565559	5.42497	0.0660844
	6.85653	0.0568806	5.36713	0.0713601
	6.86132	0.0573127	5.31048	0.0768126
	6.86612	0.0581768	5.2759	0.0862335
	6.87091	0.0593773	5.24012	0.0960811
	6.87571	0.0608601	5.20852	0.103279
	6.8805	0.0630707	5.17572	0.108609
	6.8853	0.0664403	5.13339	0.112577
	6.89009	0.0695334	5.08151	0.114415
	6.89489	0.071658	5.03739	0.112781
	6.89968	0.0732084	4.99624	0.106882
	6.90448	0.0744475	4.96583	0.102783
	6.90927	0.0757428	4.94675	0.103891
	6.91406	0.0766266	4.92946	0.105333
	6.91886	0.0786593	4.89845	0.10609
	6.92366	0.0808842	4.86387	0.107394
	6.92845	0.0829312	4.82213	0.107459
	6.93324	0.0851531	4.77562	0.107936
	6.93804	0.0878851	4.72672	0.112373
	6.94283	0.0907379	4.67544	0.120372
	6.94763	0.0939095	4.62953	0.132
	6.95242	0.0969066	4.58779	0.145792
	6.95722	0.0994565	4.54367	0.151918
	6.96201	0.101756	4.49894	0.150795
	6.9668	0.102341	4.46675	0.149019
	6.9716	0.102195	4.4256	0.148584
	6.97639	0.10203	4.38744	0.150784
	6.98119	0.103612	4.35166	0.153829
	6.98598	0.106133	4.31767	0.152937
	6.99078	0.108627	4.28726	0.152072
	6.99557	0.111043	4.25745	0.14815
	7.00037	0.11558	4.22108	0.13701
	7.00516	0.129801	4.18172	0.128443
	7.00996	0.132696	4.14177	0.137683
	7.01475	0.133363	4.10719	0.152041
	7.01955	0.134214	4.08513	0.160854
	7.02434	0.135475	4.06903	0.167222
	7.02913	0.137261	4.05352	0.164953
	7.03393	0.139365	4.03623	0.159624
	7.03872	0.140692	4.01536	0.153414
	7.04352	0.142126	3.99211	0.148296
	7.04831	0.143003	3.97004	0.161493
	7.05311	0.144355	3.95037	0.14084
	7.0579	0.147043	3.93069	0.128573
	7.0627	0.151887	3.90266	0.115646
	7.06749	0.158906	3.87106	0.108601
	7.07228	0.165112	3.84602	0.112447
	7.07708	0.170391	3.82634	0.12111
	7.08187	0.174528	3.71483	0.12817
	7.08667	0.178191	3.67727	0.130342
	7.09146	0.181379	3.64865	0.127178
	7.09626	0.18435	3.62181	0.120979
	7.10105	0.186772	3.59796	0.11931
	7.10585	0.189104	3.58544	0.126059
	7.11064	0.192226	3.57232	0.12985
	7.11544	0.197747	3.55205	0.13105
	7.12023	0.205073	3.52164	0.123951
	7.12502	0.21214	3.49004	0.111397
	7.12982	0.217836	3.46976	0.104148
	7.13461	0.22379	3.44889	0.108455
	7.13941	0.229758	3.4155	0.125986
	7.1442	0.236197	3.37316	0.141432
	7.149	0.242924	3.33858	0.158901
	7.15379	0.249888	3.30936	0.185295
	7.15859	0.257129	3.29446	0.217864
	7.16338	0.264113	3.29088	0.249964
	7.16818	0.272126	3.29624	0.27885
	7.17297	0.278713	3.30638	0.302655
	7.17776	0.284321	3.31413	0.32044
	7.18256	0.288502	3.3189	0.33021
	7.18736	0.29278	3.32725	0.336236
	7.19215	0.296645	3.35349	0.343823
	7.19694	0.3006	3.38211	0.348418
	7.20174	0.30479	3.40179	0.351775
	7.20653	0.309339	3.41073	0.361542
	7.21133	0.313343	3.41073	0.373604
	7.21612	0.317166	3.40775	0.378207
	7.22092	0.321232	3.40775	0.379587
	7.22571	0.325618	3.39582	0.381598
	7.2305	0.329793	3.38867	0.378972
	7.2353	0.333698	3.38628	0.370001
	7.2401	0.338136	3.37436	0.359461
	7.24489	0.342317	3.36064	0.347783
	7.24968	0.346415	3.34872	0.330749
	7.25448	0.351216	3.33381	0.308781
	7.25927	0.358577	3.31294	0.289555
	7.26407	0.367264	3.29326	0.280261
	7.26886	0.377573	3.27597	0.273966
	7.27366	0.386015	3.2706	0.271101
	7.27845	0.393481	3.26047	0.273124
	7.28325	0.399841	3.23364	0.274635
	7.28804	0.406226	3.19488	0.266329
	7.29284	0.413182	3.14896	0.26055
	7.29763	0.42019	3.10365	0.250372
	7.30242	0.426957	3.06727	0.240497
	7.30722	0.434465	3.04223	0.236502
	7.31201	0.444172	3.01718	0.235121
	7.31681	0.454077	2.98499	0.231814
	7.3216	0.464171	2.94921	0.22592
	7.3264	0.472867	2.89674	0.215499
	7.33119	0.480791	2.8389	0.202087
	7.33599	0.487606	2.80014	0.194466
	7.34078	0.494818	2.77271	0.186298
	7.34557	0.5033	2.75303	0.184456
	7.35037	0.513469	2.73037	0.1804
	7.35516	0.523887	2.70175	0.172686
	7.35996	0.535967	2.67611	0.16896
	7.36475	0.550603	2.64988	0.167399
	7.36955	0.566968	2.61947	0.168303
	7.37434	0.58228	2.60217	0.170752
	7.37914	0.596834	2.60158	0.166691
	7.38393	0.609645	2.59979	0.161039
	7.38872	0.621186	2.59025	0.170387
	7.39352	0.631705	2.57951	0.18298
	7.39831	0.642772	2.57176	0.188567
	7.40311	0.654881	2.56341	0.186229
	7.4079	0.667787	2.5497	0.177981
	7.4127	0.684505	2.53837	0.168764
	7.41749	0.704117	2.52883	0.162423
	7.42229	0.727175	2.51631	0.163219
	7.42708	0.746739	2.49663	0.171025
	7.43188	0.764738	2.46682	0.176927
	7.43667	0.781449	2.45668	0.171448
	7.44146	0.799585	2.46682	0.16017
	7.44626	0.815306	2.47874	0.156167
	7.45106	0.832739	2.49305	0.157355
	7.45585	0.849251	2.50617	0.162085
	7.46064	0.868647	2.51571	0.167772
	7.46544	0.891594	2.52704	0.167518
	7.47023	0.918137	2.53837	0.161685
	7.47503	0.947566	2.55089	0.157186
	7.47982	0.976916	2.59144	0.157978
	7.48462	1.00476	2.64212	0.160566
	7.48941	1.02911	2.66836	0.157555
	7.49421	1.05358	2.68744	0.149595
	7.499	1.0765	2.70414	0.143608
	7.5038	1.10526	2.7256	0.13791
	7.50859	1.13138	2.74945	0.13438
	7.51338	1.16204	2.79119	0.133261
	7.51818	1.19269	2.84069	0.138567
	7.52297	1.23291	2.90508	22.7169
	7.52777	1.27194	2.95994	22.7169
	7.53256	1.31158	2.98439	22.7169
	7.53736	1.34899	3.00824	22.1177
	7.54215	1.38634	3.05117	20.7449
	7.54695	1.42251	3.10126	18.9993
	7.55174	1.45563	3.1591	17.2547
	7.55654	1.49348	3.23125	15.5064
	7.56133	1.53112	3.28969	13.7696
	7.56612	1.57626	3.35707	12.034
	7.57092	1.62077	3.41669	10.3277
	7.57571	1.67549	3.47096	8.68118
	7.58051	1.7311	3.53476	7.10172
	7.5853	1.79482	3.61347	5.44124
	7.5901	1.85242	3.68442	3.79035
	7.59489	1.91093	3.76552	2.55875
	7.59969	1.96406	3.83469	1.99867
	7.60448	2.0183	3.89909	2.07103
	7.60928	2.07222	3.95514	2.14644
	7.61407	2.13138	4.01775	2.23265
	7.61886	2.19464	4.08095	2.43142
	7.62366	2.2659	4.14893	2.64207
	7.62845	2.34914	4.21333	2.77407
	7.63325	2.43474	4.27534	3.04348
	7.63804	2.52852	4.3457	3.33688
	7.64284	2.61859	4.40891	3.78424
	7.64763	2.71069	4.47032	4.35129
	7.65243	2.7972	4.52518	4.99171
	7.65722	2.88801	4.57288	5.79253
	7.66201	2.96872	4.59673	6.74411
	7.66681	3.07276	4.62416	8.0477
	7.6716	3.16626	4.651	9.89729
	7.6764	3.28361	4.68797	12.1278
	7.68119	3.40628	4.72434	14.4146
	7.68599	3.55283	4.75177	16.3386
	7.69078	3.70866	4.77383	17.9021
	7.69558	3.86854	4.80603	19.1693
	7.70037	4.02881	4.85612	20.2771
	7.70517	4.18706	4.91336	21.2524
	7.70996	4.34648	4.96881	22.237
	7.71476	4.49077	5.00817	23.0407
	7.71955	4.66581	5.04514	23.6502
	7.72434	4.83418	5.07257	24.144
	7.72914	5.04789	5.10596	24.391
	7.73393	5.26248	5.14412	24.4191
	7.73873	5.54409	5.17155	24.3866
	7.74352	5.82248	5.18228	24.3438
	7.74832	6.12203	5.18884	24.2955
	7.75311	6.40864	5.19898	24.2187
	7.75791	6.6989	5.2115	24.0846
	7.7627	6.97639	5.22343	23.9243
	7.7675	7.25362	5.23953	23.6877
	7.77229	7.54837	5.25801	23.3473
	7.77708	7.86641	5.27411	22.9487
	7.78188	8.22951	5.29677	22.5394
	7.78667	8.63004	5.33851	22.203
	7.79147	9.13958	5.39456	21.9253
	7.79626	9.6795	5.44703	21.6658
	7.80106	10.2595	5.48996	21.4142
	7.80585	10.8133	5.5323	21.1529
	7.81065	11.3569	5.58656	20.8431
	7.81544	11.8697	5.64023	20.4748
	7.82024	12.399	5.70403	20.0297
	7.82503	12.9186	5.76366	19.6304
	7.82982	13.5839	5.8209	19.2398
	7.83462	14.2386	5.87755	18.9193
	7.83941	15.0987	5.94075	18.6179
	7.84421	16.038	6.01529	18.3366
	7.849	17.1029	6.09996	18.0302
	7.8538	18.1519	6.19835	17.718
	7.85859	19.1733	6.3027	17.3958
	7.86339	20.1502	6.41718	17.0197
	7.86818	21.0856	6.53107	16.6105
	7.87298	22.0125	6.6545	16.1576
	7.87777	22.9494	6.77913	15.7778
	7.88256	24.0426	6.90852	15.4414
	7.88736	25.0901	7.03493	15.1609
	7.89215	26.4739	7.15836	14.9023
	7.89695	27.868	7.29431	14.6729
	7.90174	29.5683	7.43682	14.4251
	7.90654	31.1497	7.60378	14.1719
	7.91133	32.6618	7.77313	13.9041
	7.91613	34.0586	7.94486	13.6162
	7.92092	35.3708	8.10287	13.2951
	7.92572	36.5921	8.25015	13.0102
	7.93051	37.9089	8.38849	12.7658
	7.9353	39.2951	8.52385	12.5519
	7.9401	40.723	8.6592	12.3496
	7.94489	42.4547	8.80291	12.1608
	7.94969	44.1721	8.96509	11.9911
	7.95448	46.0109	9.10701	11.815
	7.95928	47.6975	9.25191	11.6325
	7.96407	49.2302	9.39144	11.4315
	7.96887	50.6591	9.54647	11.2526
	7.97366	51.9717	9.70448	11.0544
	7.97846	53.19	9.87442	10.882
	7.98325	54.5252	10.0396	10.7013
	7.98804	55.7334	10.2054	10.5444
	7.99284	57.1203	10.3449	10.3861
	7.99763	58.4998	10.463	10.2328
	8.00243	60.0203	10.5929	10.0762
	8.00722	61.5548	10.7438	9.93438
	8.01202	62.9898	10.9125	9.78075
	8.01681	64.2802	11.0801	9.63744
	8.0216	65.4642	11.253	9.50023
	8.0264	66.5211	11.4051	9.36642
	8.0312	67.4813	11.5518	9.2473
	8.03599	68.5005	11.6877	9.12641
	8.04078	69.3879	11.8338	9.01369
	8.04558	70.4469	11.9847	8.89614
	8.05037	71.3786	12.1463	8.78105
	8.05517	72.5058	12.2965	8.66236
	8.05996	73.551	12.4492	8.55945
	8.06476	74.5348	12.597	8.42033
	8.06955	75.4027	12.7527	8.31334
	8.07435	76.1876	12.9155	8.21158
	8.07914	76.9031	13.0973	8.1254
	8.08394	77.5748	13.2834	8.03795
	8.08873	78.2198	13.4533	7.95255
	8.09352	78.831	13.6215	7.84478
	8.09832	79.5048	13.7628	7.73173
	8.10311	80.0752	13.9023	7.61976
	8.10791	80.7787	14.0329	7.52547
	8.1127	81.4551	14.179	7.45241
	8.1175	82.1462	14.3114	7.36858
	8.12229	82.7707	14.4503	7.28518
	8.12709	83.3207	14.5624	7.19236
	8.13188	83.8302	14.6739	7.10083
	8.13668	84.2886	14.7735	6.99488
	8.14147	84.7022	14.8778	6.91022
	8.14626	85.1409	14.9744	6.82378
	8.15106	85.5426	15.0525	6.73593
	8.15585	86.0024	15.1217	6.64616
	8.16065	86.5122	15.1867	6.56466
	8.16544	87.0615	15.266	6.48865
	8.17024	87.6224	15.3358	6.41488
	8.17503	88.1302	15.4055	6.33191
	8.17983	88.5736	15.4628	6.2511
	8.18462	89.0084	15.5284	6.19121
	8.18942	89.3941	15.5635	6.13241
	8.19421	89.7634	15.5779	6.05566
	8.199	90.1655	15.5951	5.96682
	8.2038	90.5007	15.6035	5.89298
	8.20859	90.9424	15.5981	5.83036
	8.21339	91.3778	15.5689	5.7742
	8.21818	91.9033	15.5349	5.73106
	8.22298	92.4519	15.5027	5.70428
	8.22777	92.9583	15.4681	5.68199
	8.23257	93.4071	15.4175	5.64561
	8.23736	93.8248	15.3596	5.58277
	8.24216	94.1828	15.3054	5.5355
	8.24695	94.5198	15.238	5.49665
	8.25174	94.8658	15.1783	5.44986
	8.25654	95.1645	15.1104	5.39772
	8.26133	95.5384	15.0543	5.35851
	8.26613	95.907	14.9965	5.3278
	8.27092	96.3817	14.9321	5.29445
	8.27572	96.83	14.8456	5.2559
	8.28051	97.2181	14.7562	5.21809
	8.28531	97.5459	14.6548	5.18484
	8.2901	97.8312	14.5528	5.13269
	8.2949	98.0934	14.4431	5.07773
	8.29969	98.3382	14.3298	5.02226
	8.30448	98.562	14.2148	4.97088
	8.30928	98.7718	14.0949	4.91302
	8.31407	98.9756	13.981	4.84583
	8.31887	99.1418	13.8713	4.77955
	8.32366	99.3647	13.7634	4.72244
	8.32846	99.5729	13.6399	4.67228
	8.33325	99.75	13.5165	4.63156
	8.33805	99.8742	13.3841	4.59916
	8.34284	99.9489	13.2607	4.56347
	8.34764	99.9919	13.1319	4.52239
	8.35243	100	13.0216	4.48149
	8.35722	99.9724	12.9053	4.43518
	8.36202	99.9169	12.8028	4.39861
	8.36681	99.8205	12.7014	4.36998
	8.37161	99.7328	12.6173	4.34045
	8.3764	99.6433	12.5332	4.30539
	8.3812	99.5364	12.4474	4.27181
	8.38599	99.4001	12.3585	4.23502
	8.39079	99.2173	12.2619	4.19577
	8.39558	99.0407	12.1659	4.15659
	8.40038	98.8671	12.064	4.11729
	8.40517	98.6767	11.9763	4.08006
	8.40996	98.4601	11.894	4.03776
	8.41476	98.2064	11.8195	3.99637
	8.41955	97.8954	11.742	3.96207
	8.42435	97.5635	11.6788	3.93263
	8.42914	97.2129	11.612	3.89784
	8.43394	96.8686	11.5476	3.87078
	8.43873	96.499	11.4796	3.84588
	8.44353	96.1391	11.4069	3.82232
	8.44832	95.7716	11.3472	3.78932
	8.45312	95.4259	11.2977	3.7571
	8.45791	95.0635	11.2447	3.72981
	8.4627	94.6642	11.1904	3.69943
	8.4675	94.2258	11.1427	3.67251
	8.47229	93.7374	11.0962	3.65343
	8.47709	93.217	11.061	3.64749
	8.48188	92.6657	11.0288	3.64347
	8.48668	92.1727	11.0056	3.63013
	8.49147	91.6136	10.9847	3.61029
	8.49627	91.1145	10.9543	3.59889
	8.50106	90.5893	10.9167	3.58723
	8.50586	90.1299	10.8821	3.576
	8.51065	89.6549	10.8571	3.5627
	8.51544	89.1616	10.838	3.54224
	8.52024	88.6367	10.8213	3.51679
	8.52503	88.0593	10.8046	3.48619
	8.52983	87.4404	10.7843	3.44193
	8.53462	86.7625	10.7617	3.4077
	8.53942	86.1029	10.7438	3.38776
	8.54421	85.4264	10.7307	3.36957
	8.54901	84.8057	10.7176	3.34718
	8.5538	84.1774	10.7033	3.32113
	8.5586	83.6133	10.6866	3.29854
	8.56339	83.039	10.6675	3.27864
	8.56818	82.4536	10.6502	3.25493
	8.57298	81.8231	10.6371	3.22439
	8.57777	81.1397	10.6305	3.21105
	8.58257	80.4136	10.6329	3.20504
	8.58736	79.6764	10.6395	3.19117
	8.59216	78.8992	10.6442	3.16478
	8.59695	78.1737	10.6454	3.14774
	8.60175	77.4446	10.6424	3.14138
	8.60654	76.772	10.6251	3.13372
	8.61134	76.1238	10.6096	3.1124
	8.61613	75.5165	10.6073	3.09142
	8.62092	74.9015	10.6096	3.07388
	8.62572	74.2447	10.6138	3.05149
	8.63051	73.5548	10.612	3.02098
	8.63531	72.8101	10.5971	2.99766
	8.6401	72.0316	10.5792	2.99479
	8.6449	71.2089	10.5631	2.99641
	8.64969	70.4238	10.5488	2.98648
	8.65449	69.6166	10.5524	2.9647
	8.65928	68.9264	10.5607	2.95489
	8.66408	68.2018	10.5518	2.94343
	8.66887	67.5818	10.5274	2.93365
	8.67366	66.9214	10.494	2.91084
	8.67846	66.2244	10.454	2.88662
	8.68325	65.502	10.4242	2.86252
	8.68805	64.7162	10.4027	2.83472
	8.69284	63.9062	10.386	2.81229
	8.69764	63.0482	10.3753	2.79759
	8.70243	62.2512	10.361	2.78643
	8.70723	61.4203	10.3318	2.77264
	8.71202	60.7366	10.29	2.76077
	8.71682	60.0113	10.2662	2.74755
	8.72161	59.4206	10.2614	2.74521
	8.7264	58.7721	10.2602	2.74293
	8.7312	58.1203	10.2465	2.73448
	8.73599	57.4438	10.2334	2.71524
	8.74079	56.7082	10.2197	2.68663
	8.74558	55.9275	10.2006	2.6578
	8.75038	55.1028	10.1744	2.63744
	8.75517	54.2837	10.1541	2.62287
	8.75997	53.517	10.1398	2.60933
	8.76476	52.819	10.1147	2.59946
	8.76956	52.1518	10.0712	2.59026
	8.77435	51.5733	10.033	2.58062
	8.77914	50.9533	10.0116	2.57327
	8.78394	50.3251	9.9901	2.56855
	8.78873	49.6623	9.96506	2.56178
	8.79353	48.9625	9.93882	2.55251
	8.79832	48.213	9.92272	2.54038
	8.80312	47.4795	9.91199	2.5324
	8.80791	46.7044	9.90543	2.52956
	8.81271	46.0435	9.88933	2.52561
	8.8175	45.3737	9.87144	2.52386
	8.8223	44.8068	9.85773	2.52218
	8.82709	44.254	9.84222	2.50395
	8.83188	43.7117	9.8136	2.49008
	8.83668	43.149	9.78677	2.4855
	8.84147	42.5673	9.76411	2.48544
	8.84627	41.9624	9.73907	2.48381
	8.85106	41.3088	9.70806	2.47595
	8.85586	40.6498	9.67527	2.4658
	8.86065	39.9657	9.65022	2.45453
	8.86545	39.3639	9.61862	2.43669
	8.87024	38.7584	9.58046	2.41457
	8.87504	38.2527	9.54051	2.41077
	8.87983	37.7513	9.5095	2.41696
	8.88462	37.2788	9.47551	2.41432
	8.88942	36.773	9.43973	2.40592
	8.89421	36.2599	9.38547	2.40505
	8.89901	35.7151	9.34075	2.40656
	8.9038	35.1548	9.31213	2.40279
	8.9086	34.5627	9.28828	2.39853
	8.91339	34.0027	9.26085	2.39679
	8.91819	33.4681	9.23044	2.39324
	8.92298	32.9767	9.18989	2.38252
	8.92778	32.523	9.14279	2.36549
	8.93257	32.0967	9.10283	2.35242
	8.93736	31.6946	9.06765	2.34327
	8.94216	31.27	9.05334	2.3274
	8.94695	30.8517	9.03426	2.30225
	8.95175	30.4068	8.9967	2.27545
	8.95654	29.9577	8.94959	2.25215
	8.96134	29.4666	8.91083	2.23408
	8.96613	28.9915	8.86671	2.23093
	8.97093	28.5035	8.82914	2.2365
	8.97572	28.0948	8.79456	2.23277
	8.98052	27.6861	8.7558	2.21391
	8.98531	27.3367	8.72181	2.19713
	8.9901	26.9893	8.69379	2.18771
	8.9949	26.6391	8.65801	2.18395
	8.99969	26.2779	8.62044	2.18303
	9.00449	25.8911	8.59719	2.18101
	9.00928	25.4995	8.57811	2.17772
	9.01408	25.0805	8.5632	2.15989
	9.01887	24.6904	8.54173	2.13534
	9.02367	24.287	8.51788	2.12137
	9.02846	23.9528	8.48688	2.11645
	9.03326	23.6052	8.44454	2.11121
	9.03805	23.3184	8.39207	2.10598
	9.04284	23.0232	8.34675	2.10489
	9.04764	22.746	8.31872	2.09678
	9.05243	22.4482	8.29308	2.0792
	9.05723	22.145	8.26267	2.06739
	9.06202	21.8248	8.24061	2.0612
	9.06682	21.4858	8.2257	2.06717
	9.07161	21.1389	8.21557	2.07955
	9.07641	20.7958	8.2102	2.09013
	9.0812	20.4945	8.20662	2.09761
	9.086	20.2043	8.19649	2.09863
	9.09079	19.952	8.17442	2.09105
	9.09558	19.7046	8.14342	2.08788
	9.10038	19.468	8.11658	2.09579
	9.10517	19.2114	8.09929	2.09972
	9.10997	18.9521	8.09273	2.09627
	9.11476	18.6706	8.08617	2.08152
	9.11956	18.3907	8.06829	2.05422
	9.12435	18.088	8.0498	2.02944
	9.12915	17.8244	8.01939	2.01636
	9.13394	17.5558	7.99137	2.00887
	9.13874	17.3247	7.98063	2.00573
	9.14353	17.0952	7.97706	2.00516
	9.14832	16.9	7.96215	2.00017
	9.15312	16.6942	7.93651	1.98715
	9.15791	16.4839	7.90789	1.97365
	9.16271	16.2701	7.88523	1.96053
	9.1675	16.0371	7.87271	1.9564
	9.1723	15.7971	7.86376	1.95548
	9.17709	15.529	7.86615	1.94661
	9.18189	15.2994	7.87271	1.93727
	9.18668	15.0656	7.86853	1.92684
	9.19148	14.8761	7.84945	1.91346
	9.19627	14.6738	7.82858	1.90277
	9.20106	14.5169	7.81964	1.89593
	9.20586	14.336	7.81308	1.89056
	9.21065	14.1581	7.80533	1.88908
	9.21545	13.9715	7.80294	1.88763
	9.22024	13.7762	7.78147	1.88746
	9.22504	13.5729	7.75166	1.88729
	9.22983	13.3547	7.72841	1.88674
	9.23463	13.1566	7.71231	1.88719
	9.23942	12.9578	7.70754	1.88677
	9.24422	12.792	7.70992	1.88387
	9.24901	12.6226	7.70038	1.88188
	9.2538	12.4912	7.6646	1.87865
	9.2586	12.3384	7.61153	1.8724
	9.26339	12.1964	7.55012	1.86364
	9.26819	12.0432	7.50838	1.85321
	9.27298	11.8864	7.49645	1.85158
	9.27778	11.7149	7.48751	1.84917
	9.28257	11.5384	7.47022	1.83844
	9.28737	11.3636	7.44636	1.83211
	9.29216	11.204	7.41118	1.8445
	9.29696	11.0589	7.36408	1.86195
	9.30175	10.9222	7.33069	1.87211
	9.30654	10.809	7.29968	1.87766
	9.31134	10.6824	7.27046	1.88231
	9.31613	10.5635	7.24661	1.88433
	9.32093	10.4317	7.20726	1.87845
	9.32572	10.3011	7.14763	1.87562
	9.33052	10.1542	7.09098	1.87826
	9.33531	10.0178	7.04447	1.87596
	9.34011	9.87264	7.01048	1.85993
	9.3449	9.75039	6.98604	1.84487
	9.3497	9.63053	6.95741	1.83998
	9.35449	9.52565	6.93416	1.83585
	9.35928	9.42602	6.90017	1.83342
	9.36408	9.3272	6.85426	1.82693
	9.36887	9.22876	6.7988	1.81612
	9.37367	9.12729	6.75408	1.80162
	9.37846	9.02416	6.71234	1.78911
	9.38326	8.91071	6.66643	1.78011
	9.38805	8.79772	6.61873	1.77066
	9.39285	8.67422	6.57043	1.75964
	9.39764	8.57142	6.51497	1.74953
	9.40244	8.47188	6.44759	1.74235
	9.40723	8.38878	6.39273	1.73612
	9.41202	8.30513	6.34265	1.73559
	9.41682	8.23192	6.29912	1.73763
	9.42161	8.14946	6.25499	1.74024
	9.42641	8.0691	6.2061	1.74111
	9.4312	7.98171	6.14647	1.73959
	9.436	7.89256	6.09161	1.73343
	9.44079	7.80162	6.0457	1.73022
	9.44559	7.7117	6.0135	1.73394
	9.45038	7.62847	5.98547	1.73812
	9.45518	7.55112	5.95208	1.73483
	9.45997	7.48348	5.91154	1.72682
	9.46476	7.41582	5.87039	1.72132
	9.46956	7.36057	5.81017	1.71972
	9.47435	7.29622	5.75114	1.72372
	9.47915	7.23698	5.72311	1.73385
	9.48394	7.17174	5.70045	1.74223
	9.48874	7.10851	5.66587	1.73761
	9.49353	7.03426	5.62353	1.72986
	9.49833	6.96452	5.59133	1.72918
	9.50312	6.89535	5.5645	1.73345
	9.50792	6.83446	5.53349	1.73591
	9.51271	6.77776	5.47983	1.73376
	9.5175	6.72578	5.44345	1.72623
	9.5223	6.6798	5.41245	1.71441
	9.52709	6.62978	5.36773	1.69829
	9.53189	6.58071	5.32599	1.68946
	9.53668	6.52566	5.2926	1.6894
	9.54148	6.47632	5.25801	1.68343
	9.54627	6.41901	5.21925	1.67164
	9.55107	6.36874	5.17751	1.66316
	9.55586	6.31586	5.14174	1.66125
	9.56066	6.26997	5.13339	1.6628
	9.56545	6.22584	5.1322	1.66562
	9.57024	6.1872	5.12683	1.66969
	9.57504	6.14971	5.11013	1.6729
[truncated: 6,987 more rows]

## Sheet: Figure 4c
Figure 4c
	SDS-PAGE

## Sheet: Figure 4e
Figure 4e
	DNAJB8 CTD Rosetta Models	Satisfied X-links
	F_00002563_0001_0001.pdb	13
	F_00001009_0001_0001.pdb	12
	F_00002566_0001_0001.pdb	12
	F_00001377_0001_0001.pdb	12
	F_00003243_0001_0001.pdb	12
	F_00004998_0001_0001.pdb	12
	F_00002112_0001_0001.pdb	12
	F_00001633_0001_0001.pdb	12
	F_00001612_0001_0001.pdb	12
	F_00000089_0001_0001.pdb	12
	F_00003621_0001_0001.pdb	12
	F_00004588_0001_0001.pdb	12
	F_00002515_0001_0001.pdb	12
	F_00004114_0001_0001.pdb	12
	F_00001496_0001_0001.pdb	12
	F_00001139_0001_0001.pdb	12
	F_00004911_0001_0001.pdb	12
	F_00001383_0001_0001.pdb	11
	F_00003370_0001_0001.pdb	11
	F_00000025_0001_0001.pdb	11
	F_00002682_0001_0001.pdb	11
	F_00003860_0001_0001.pdb	11
	F_00004293_0001_0001.pdb	11
	F_00002948_0001_0001.pdb	11
	F_00000018_0001_0001.pdb	11
	F_00002678_0001_0001.pdb	11
	F_00001571_0001_0001.pdb	11
	F_00002153_0001_0001.pdb	11
	F_00001403_0001_0001.pdb	11
	F_00004354_0001_0001.pdb	11
	F_00004039_0001_0001.pdb	11
	F_00000566_0001_0001.pdb	11
	F_00003627_0001_0001.pdb	11
	F_00004252_0001_0001.pdb	11
	F_00003053_0001_0001.pdb	11
	F_00004062_0001_0001.pdb	11
	F_00002734_0001_0001.pdb	11
	F_00000584_0001_0001.pdb	11
	F_00002432_0001_0001.pdb	11
	F_00000795_0001_0001.pdb	11
	F_00003872_0001_0001.pdb	11
	F_00000480_0001_0001.pdb	11
	F_00003559_0001_0001.pdb	11
	F_00002568_0001_0001.pdb	11
	F_00003990_0001_0001.pdb	11
	F_00003597_0001_0001.pdb	11
	F_00002169_0001_0001.pdb	11
	F_00000887_0001_0001.pdb	11
	F_00000964_0001_0001.pdb	11
	F_00004124_0001_0001.pdb	11
	F_00004886_0001_0001.pdb	11
	F_00000667_0001_0001.pdb	11
	F_00004274_0001_0001.pdb	11
	F_00003864_0001_0001.pdb	11
	F_00004837_0001_0001.pdb	11
	F_00002196_0001_0001.pdb	11
	F_00004331_0001_0001.pdb	11
	F_00002711_0001_0001.pdb	11
	F_00002118_0001_0001.pdb	11
	F_00000383_0001_0001.pdb	11
	F_00004912_0001_0001.pdb	11
	F_00004602_0001_0001.pdb	11
	F_00001783_0001_0001.pdb	11
	F_00001654_0001_0001.pdb	11
	F_00000625_0001_0001.pdb	11
	F_00004120_0001_0001.pdb	11
	F_00001521_0001_0001.pdb	11
	F_00000357_0001_0001.pdb	11
	F_00003581_0001_0001.pdb	11
	F_00004317_0001_0001.pdb	11
	F_00000481_0001_0001.pdb	11
	F_00002792_0001_0001.pdb	11
	F_00004034_0001_0001.pdb	11
	F_00000328_0001_0001.pdb	11
	F_00000881_0001_0001.pdb	11
	F_00003245_0001_0001.pdb	11
	F_00001074_0001_0001.pdb	11
	F_00003828_0001_0001.pdb	11
	F_00001577_0001_0001.pdb	11
	F_00003894_0001_0001.pdb	11
	F_00002127_0001_0001.pdb	11
	F_00001711_0001_0001.pdb	11
	F_00004132_0001_0001.pdb	11
	F_00001609_0001_0001.pdb	11
	F_00001631_0001_0001.pdb	11
	F_00003371_0001_0001.pdb	11
	F_00001102_0001_0001.pdb	11
	F_00002803_0001_0001.pdb	11
	F_00004473_0001_0001.pdb	11
	F_00002714_0001_0001.pdb	11
	F_00001017_0001_0001.pdb	11
	F_00000676_0001_0001.pdb	11
	F_00004575_0001_0001.pdb	11
	F_00002422_0001_0001.pdb	11
	F_00003426_0001_0001.pdb	11
	F_00002639_0001_0001.pdb	11
	F_00001459_0001_0001.pdb	11
	F_00003011_0001_0001.pdb	11
	F_00002150_0001_0001.pdb	11
	F_00000892_0001_0001.pdb	11
	F_00004723_0001_0001.pdb	11
	F_00002368_0001_0001.pdb	11
	F_00000497_0001_0001.pdb	11
	F_00003045_0001_0001.pdb	11
	F_00000269_0001_0001.pdb	11
	F_00001805_0001_0001.pdb	11
	F_00002427_0001_0001.pdb	11
	F_00002657_0001_0001.pdb	11
	F_00001973_0001_0001.pdb	11
	F_00003710_0001_0001.pdb	11
	F_00002209_0001_0001.pdb	11
	F_00000406_0001_0001.pdb	11
	F_00002500_0001_0001.pdb	11
	F_00003186_0001_0001.pdb	11
	F_00001784_0001_0001.pdb	11
	F_00001152_0001_0001.pdb	11
	F_00001946_0001_0001.pdb	11
	F_00000910_0001_0001.pdb	11
	F_00000847_0001_0001.pdb	11
	F_00003165_0001_0001.pdb	11
	F_00004940_0001_0001.pdb	11
	F_00003457_0001_0001.pdb	11
	F_00004814_0001_0001.pdb	11
	F_00003886_0001_0001.pdb	11
	F_00001440_0001_0001.pdb	11
	F_00001729_0001_0001.pdb	11
	F_00002335_0001_0001.pdb	11
	F_00003875_0001_0001.pdb	11
	F_00003488_0001_0001.pdb	11
	F_00003320_0001_0001.pdb	11
	F_00004584_0001_0001.pdb	11
	F_00001050_0001_0001.pdb	11
	F_00002257_0001_0001.pdb	11
	F_00003744_0001_0001.pdb	11
	F_00001555_0001_0001.pdb	11
	F_00002078_0001_0001.pdb	11
	F_00000914_0001_0001.pdb	11
	F_00004680_0001_0001.pdb	11
	F_00002802_0001_0001.pdb	11
	F_00001245_0001_0001.pdb	11
	F_00002330_0001_0001.pdb	11
	F_00001963_0001_0001.pdb	11
	F_00003505_0001_0001.pdb	11
	F_00004765_0001_0001.pdb	11
	F_00004872_0001_0001.pdb	11
	F_00003149_0001_0001.pdb	11
	F_00002653_0001_0001.pdb	11
	F_00002108_0001_0001.pdb	11
	F_00000569_0001_0001.pdb	11
	F_00004988_0001_0001.pdb	11
	F_00001154_0001_0001.pdb	11
	F_00000119_0001_0001.pdb	11
	F_00003477_0001_0001.pdb	11
	F_00001503_0001_0001.pdb	11
	F_00001103_0001_0001.pdb	11
	F_00004978_0001_0001.pdb	11
	F_00003232_0001_0001.pdb	11
	F_00001348_0001_0001.pdb	11
	F_00000226_0001_0001.pdb	11
	F_00000164_0001_0001.pdb	11
	F_00001916_0001_0001.pdb	11
	F_00001795_0001_0001.pdb	11
	F_00001745_0001_0001.pdb	11
	F_00002606_0001_0001.pdb	11
	F_00000140_0001_0001.pdb	11
	F_00003821_0001_0001.pdb	11
	F_00001893_0001_0001.pdb	11
	F_00004369_0001_0001.pdb	11
	F_00002160_0001_0001.pdb	11
	F_00003094_0001_0001.pdb	11
	F_00004582_0001_0001.pdb	11
	F_00000330_0001_0001.pdb	11
	F_00004291_0001_0001.pdb	11
	F_00001475_0001_0001.pdb	11
	F_00002910_0001_0001.pdb	11
	F_00002601_0001_0001.pdb	11
	F_00001858_0001_0001.pdb	11
	F_00002973_0001_0001.pdb	11
	F_00001823_0001_0001.pdb	11
	F_00004539_0001_0001.pdb	11
	F_00004192_0001_0001.pdb	11
	F_00003100_0001_0001.pdb	11
	F_00001495_0001_0001.pdb	11
	F_00000105_0001_0001.pdb	11
	F_00004159_0001_0001.pdb	11
	F_00001845_0001_0001.pdb	11
	F_00001798_0001_0001.pdb	11
	F_00002270_0001_0001.pdb	11
	F_00004135_0001_0001.pdb	11
	F_00002348_0001_0001.pdb	11
	F_00000223_0001_0001.pdb	11
	F_00003399_0001_0001.pdb	11
	F_00001366_0001_0001.pdb	11
	F_00004278_0001_0001.pdb	11
	F_00000294_0001_0001.pdb	11
	F_00001432_0001_0001.pdb	11
	F_00001871_0001_0001.pdb	11
	F_00002595_0001_0001.pdb	11
	F_00003258_0001_0001.pdb	11
	F_00003029_0001_0001.pdb	11
	F_00003930_0001_0001.pdb	11
	F_00002914_0001_0001.pdb	11
	F_00001643_0001_0001.pdb	11
	F_00002406_0001_0001.pdb	11
	F_00000354_0001_0001.pdb	11
	F_00003678_0001_0001.pdb	11
	F_00004761_0001_0001.pdb	11
	F_00003662_0001_0001.pdb	11
	F_00003680_0001_0001.pdb	11
	F_00000825_0001_0001.pdb	11
	F_00002044_0001_0001.pdb	11
	F_00000485_0001_0001.pdb	11
	F_00001836_0001_0001.pdb	11
	F_00004007_0001_0001.pdb	11
	F_00000709_0001_0001.pdb	11
	F_00004945_0001_0001.pdb	11
	F_00004012_0001_0001.pdb	11
	F_00002324_0001_0001.pdb	11
	F_00001447_0001_0001.pdb	11
	F_00000710_0001_0001.pdb	11
	F_00004079_0001_0001.pdb	11
	F_00001275_0001_0001.pdb	11
	F_00002218_0001_0001.pdb	11
	F_00000861_0001_0001.pdb	11
	F_00001531_0001_0001.pdb	11
	F_00003356_0001_0001.pdb	11
	F_00000472_0001_0001.pdb	11
	F_00002269_0001_0001.pdb	11
	F_00001844_0001_0001.pdb	11
	F_00000103_0001_0001.pdb	11
	F_00001892_0001_0001.pdb	11
	F_00004311_0001_0001.pdb	11
	F_00001309_0001_0001.pdb	11
	F_00004676_0001_0001.pdb	11
	F_00000086_0001_0001.pdb	11
	F_00003317_0001_0001.pdb	11
	F_00004005_0001_0001.pdb	11
	F_00003076_0001_0001.pdb	11
	F_00003174_0001_0001.pdb	11
	F_00001055_0001_0001.pdb	11
	F_00000868_0001_0001.pdb	11
	F_00002002_0001_0001.pdb	11
	F_00002177_0001_0001.pdb	11
	F_00004492_0001_0001.pdb	11
	F_00002796_0001_0001.pdb	11
	F_00003145_0001_0001.pdb	11
	F_00002987_0001_0001.pdb	11
	F_00000302_0001_0001.pdb	11
	F_00002380_0001_0001.pdb	11
	F_00001747_0001_0001.pdb	11
	F_00003513_0001_0001.pdb	11
	F_00001037_0001_0001.pdb	11
	F_00002277_0001_0001.pdb	11
	F_00000976_0001_0001.pdb	11
	F_00004892_0001_0001.pdb	11
	F_00004870_0001_0001.pdb	11
	F_00002809_0001_0001.pdb	11
	F_00002552_0001_0001.pdb	11
	F_00004067_0001_0001.pdb	11
	F_00003017_0001_0001.pdb	11
	F_00004095_0001_0001.pdb	11
	F_00004343_0001_0001.pdb	11
	F_00002637_0001_0001.pdb	11
	F_00003466_0001_0001.pdb	11
	F_00003278_0001_0001.pdb	11
	F_00002793_0001_0001.pdb	11
	F_00001272_0001_0001.pdb	11
	F_00000416_0001_0001.pdb	11
	F_00000498_0001_0001.pdb	11
	F_00004964_0001_0001.pdb	11
	F_00002436_0001_0001.pdb	11
	F_00001929_0001_0001.pdb	11
	F_00004351_0001_0001.pdb	11
	F_00004334_0001_0001.pdb	11
	F_00002010_0001_0001.pdb	11
	F_00001491_0001_0001.pdb	11
	F_00004302_0001_0001.pdb	11
	F_00004838_0001_0001.pdb	11
	F_00004977_0001_0001.pdb	11
	F_00004706_0001_0001.pdb	11
	F_00004099_0001_0001.pdb	11
	F_00000732_0001_0001.pdb	11
	F_00004688_0001_0001.pdb	11
	F_00004059_0001_0001.pdb	11
	F_00002171_0001_0001.pdb	11
	F_00002347_0001_0001.pdb	11
	F_00001506_0001_0001.pdb	11
	F_00004721_0001_0001.pdb	11
	F_00003137_0001_0001.pdb	11
	F_00004595_0001_0001.pdb	11
	F_00002756_0001_0001.pdb	11
	F_00000175_0001_0001.pdb	11
	F_00000819_0001_0001.pdb	11
	F_00002469_0001_0001.pdb	11
	F_00000811_0001_0001.pdb	11
	F_00001028_0001_0001.pdb	11
	F_00002216_0001_0001.pdb	11
	F_00001457_0001_0001.pdb	11
	F_00000262_0001_0001.pdb	11
	F_00001410_0001_0001.pdb	11
	F_00003612_0001_0001.pdb	11
	F_00003475_0001_0001.pdb	11
	F_00003355_0001_0001.pdb	11
	F_00002018_0001_0001.pdb	11
	F_00002836_0001_0001.pdb	11
	F_00003554_0001_0001.pdb	11
	F_00001702_0001_0001.pdb	11
	F_00004288_0001_0001.pdb	11
	F_00002709_0001_0001.pdb	11
	F_00004038_0001_0001.pdb	11
	F_00001412_0001_0001.pdb	11
	F_00003115_0001_0001.pdb	11
	F_00003594_0001_0001.pdb	11
	F_00002578_0001_0001.pdb	11
	F_00002593_0001_0001.pdb	11
	F_00003605_0001_0001.pdb	11
	F_00004282_0001_0001.pdb	11
	F_00001060_0001_0001.pdb	11
	F_00003631_0001_0001.pdb	11
	F_00001587_0001_0001.pdb	11
	F_00002994_0001_0001.pdb	11
	F_00001863_0001_0001.pdb	11
	F_00000045_0001_0001.pdb	11
	F_00003549_0001_0001.pdb	11
	F_00004442_0001_0001.pdb	11
	F_00003639_0001_0001.pdb	11
	F_00003977_0001_0001.pdb	11
	F_00002069_0001_0001.pdb	11
	F_00002162_0001_0001.pdb	11
	F_00001881_0001_0001.pdb	11
	F_00002003_0001_0001.pdb	11
	F_00004878_0001_0001.pdb	11
	F_00002751_0001_0001.pdb	11
	F_00003812_0001_0001.pdb	11
	F_00002254_0001_0001.pdb	11
	F_00000934_0001_0001.pdb	11
	F_00002418_0001_0001.pdb	11
	F_00004017_0001_0001.pdb	11
	F_00001292_0001_0001.pdb	11
	F_00003006_0001_0001.pdb	11
	F_00003564_0001_0001.pdb	11
	F_00000763_0001_0001.pdb	11
	F_00004459_0001_0001.pdb	11
	F_00001595_0001_0001.pdb	11
	F_00003482_0001_0001.pdb	11
	F_00003072_0001_0001.pdb	11
	F_00003340_0001_0001.pdb	11
	F_00002400_0001_0001.pdb	11
	F_00002023_0001_0001.pdb	11
	F_00003569_0001_0001.pdb	11
	F_00000751_0001_0001.pdb	11
	F_00000854_0001_0001.pdb	11
	F_00001514_0001_0001.pdb	11
	F_00001048_0001_0001.pdb	11
	F_00003945_0001_0001.pdb	11
	F_00001957_0001_0001.pdb	11
	F_00002071_0001_0001.pdb	11
	F_00004223_0001_0001.pdb	11
	F_00004400_0001_0001.pdb	11
	F_00001585_0001_0001.pdb	11
	F_00004041_0001_0001.pdb	11
	F_00000859_0001_0001.pdb	11
	F_00003005_0001_0001.pdb	11
	F_00002385_0001_0001.pdb	11
	F_00003114_0001_0001.pdb	11
	F_00002244_0001_0001.pdb	11
	F_00000006_0001_0001.pdb	11
	F_00004576_0001_0001.pdb	11
	F_00003326_0001_0001.pdb	11
	F_00004619_0001_0001.pdb	11
	F_00001954_0001_0001.pdb	11
	F_00003813_0001_0001.pdb	11
	F_00002600_0001_0001.pdb	11
	F_00002582_0001_0001.pdb	11
	F_00002636_0001_0001.pdb	11
	F_00000319_0001_0001.pdb	11
	F_00001692_0001_0001.pdb	11
	F_00004930_0001_0001.pdb	11
	F_00001757_0001_0001.pdb	11
	F_00001983_0001_0001.pdb	11
	F_00002107_0001_0001.pdb	11
	F_00001875_0001_0001.pdb	11
	F_00004211_0001_0001.pdb	11
	F_00003050_0001_0001.pdb	11
	F_00000767_0001_0001.pdb	11
	F_00003568_0001_0001.pdb	11
	F_00001472_0001_0001.pdb	11
	F_00003442_0001_0001.pdb	11
	F_00004913_0001_0001.pdb	11
	F_00004564_0001_0001.pdb	11
	F_00003014_0001_0001.pdb	11
	F_00003719_0001_0001.pdb	11
	F_00003665_0001_0001.pdb	11
	F_00003510_0001_0001.pdb	11
	F_00000822_0001_0001.pdb	11
	F_00003390_0001_0001.pdb	11
	F_00003306_0001_0001.pdb	11
	F_00001426_0001_0001.pdb	11
	F_00001226_0001_0001.pdb	11
	F_00004791_0001_0001.pdb	11
	F_00001486_0001_0001.pdb	11
	F_00004848_0001_0001.pdb	11
	F_00004110_0001_0001.pdb	11
	F_00002808_0001_0001.pdb	11
	F_00000499_0001_0001.pdb	11
	F_00001659_0001_0001.pdb	11
	F_00000275_0001_0001.pdb	11
	F_00000271_0001_0001.pdb	11
	F_00003328_0001_0001.pdb	11
	F_00003128_0001_0001.pdb	11
	F_00002686_0001_0001.pdb	11
	F_00003533_0001_0001.pdb	11
	F_00000104_0001_0001.pdb	11
	F_00004637_0001_0001.pdb	11
	F_00000340_0001_0001.pdb	11
	F_00002248_0001_0001.pdb	11
	F_00001774_0001_0001.pdb	11
	F_00001428_0001_0001.pdb	11
	F_00003117_0001_0001.pdb	11
	F_00004051_0001_0001.pdb	11
	F_00000654_0001_0001.pdb	11
	F_00004908_0001_0001.pdb	11
	F_00002214_0001_0001.pdb	11
	F_00000217_0001_0001.pdb	11
	F_00001852_0001_0001.pdb	11
	F_00004557_0001_0001.pdb	11
	F_00003633_0001_0001.pdb	11
	F_00001445_0001_0001.pdb	11
	F_00001982_0001_0001.pdb	11
	F_00003073_0001_0001.pdb	11
	F_00000659_0001_0001.pdb	11
	F_00004373_0001_0001.pdb	11
	F_00001359_0001_0001.pdb	11
	F_00003614_0001_0001.pdb	11
	F_00002866_0001_0001.pdb	11
	F_00002494_0001_0001.pdb	11
	F_00001951_0001_0001.pdb	11
	F_00001886_0001_0001.pdb	11
	F_00004432_0001_0001.pdb	11
	F_00004448_0001_0001.pdb	11
	F_00002764_0001_0001.pdb	11
	F_00002697_0001_0001.pdb	11
	F_00004050_0001_0001.pdb	11
	F_00001171_0001_0001.pdb	11
	F_00003234_0001_0001.pdb	11
	F_00003537_0001_0001.pdb	11
	F_00003638_0001_0001.pdb	11
	F_00002585_0001_0001.pdb	11
	F_00004640_0001_0001.pdb	11
	F_00001572_0001_0001.pdb	11
	F_00004689_0001_0001.pdb	11
	F_00000423_0001_0001.pdb	11
	F_00002845_0001_0001.pdb	11
	F_00002731_0001_0001.pdb	11
	F_00004525_0001_0001.pdb	11
	F_00002024_0001_0001.pdb	11
	F_00001619_0001_0001.pdb	11
	F_00000311_0001_0001.pdb	11
	F_00000808_0001_0001.pdb	11
	F_00001418_0001_0001.pdb	11
	F_00000219_0001_0001.pdb	11
	F_00000157_0001_0001.pdb	11
	F_00004241_0001_0001.pdb	11
	F_00000952_0001_0001.pdb	11
	F_00001754_0001_0001.pdb	11
	F_00003231_0001_0001.pdb	11
	F_00001091_0001_0001.pdb	11
	F_00003532_0001_0001.pdb	11
	F_00002573_0001_0001.pdb	11
	F_00003018_0001_0001.pdb	11
	F_00004741_0001_0001.pdb	11
	F_00004207_0001_0001.pdb	11
	F_00002762_0001_0001.pdb	11
	F_00002284_0001_0001.pdb	11
	F_00002833_0001_0001.pdb	11
	F_00003769_0001_0001.pdb	11
	F_00002571_0001_0001.pdb	11
	F_00001927_0001_0001.pdb	11
	F_00003206_0001_0001.pdb	11
	F_00004202_0001_0001.pdb	11
	F_00004180_0001_0001.pdb	11
	F_00004506_0001_0001.pdb	11
	F_00000255_0001_0001.pdb	11
	F_00004101_0001_0001.pdb	11
	F_00001319_0001_0001.pdb	11
	F_00004950_0001_0001.pdb	11
	F_00004008_0001_0001.pdb	11
	F_00003026_0001_0001.pdb	11
	F_00004917_0001_0001.pdb	11
	F_00001657_0001_0001.pdb	11
	F_00003130_0001_0001.pdb	11
	F_00002511_0001_0001.pdb	11
	F_00000909_0001_0001.pdb	11
	F_00000231_0001_0001.pdb	11
	F_00002327_0001_0001.pdb	11
	F_00002308_0001_0001.pdb	11
	F_00004681_0001_0001.pdb	11
	F_00004502_0001_0001.pdb	11
	F_00003273_0001_0001.pdb	11
	F_00004088_0001_0001.pdb	11
	F_00000762_0001_0001.pdb	11
	F_00004736_0001_0001.pdb	11
	F_00002966_0001_0001.pdb	11
	F_00000159_0001_0001.pdb	11
	F_00002932_0001_0001.pdb	11
	F_00000643_0001_0001.pdb	11
	F_00004655_0001_0001.pdb	11
	F_00003932_0001_0001.pdb	11
	F_00002066_0001_0001.pdb	11
	F_00000068_0001_0001.pdb	11
	F_00001646_0001_0001.pdb	11
	F_00000285_0001_0001.pdb	11
	F_00003458_0001_0001.pdb	11
	F_00001137_0001_0001.pdb	11
	F_00000677_0001_0001.pdb	11
	F_00003116_0001_0001.pdb	11
	F_00003220_0001_0001.pdb	11
	F_00001635_0001_0001.pdb	11
	F_00001269_0001_0001.pdb	11
	F_00004563_0001_0001.pdb	11
	F_00004350_0001_0001.pdb	11
	F_00002603_0001_0001.pdb	11
	F_00004384_0001_0001.pdb	11
	F_00002526_0001_0001.pdb	11
	F_00000626_0001_0001.pdb	11
	F_00004232_0001_0001.pdb	11
	F_00003170_0001_0001.pdb	11
	F_00000526_0001_0001.pdb	11
	F_00004097_0001_0001.pdb	11
	F_00003271_0001_0001.pdb	11
	F_00001369_0001_0001.pdb	11
	F_00000988_0001_0001.pdb	11
	F_00001013_0001_0001.pdb	11
	F_00003250_0001_0001.pdb	11
	F_00000116_0001_0001.pdb	11
	F_00001003_0001_0001.pdb	11
	F_00003462_0001_0001.pdb	11
	F_00004411_0001_0001.pdb	11
	F_00004810_0001_0001.pdb	11
	F_00000112_0001_0001.pdb	11
	F_00001168_0001_0001.pdb	11
	F_00004915_0001_0001.pdb	11
	F_00000399_0001_0001.pdb	11
	F_00000142_0001_0001.pdb	11
	F_00001830_0001_0001.pdb	11
	F_00001008_0001_0001.pdb	11
	F_00003688_0001_0001.pdb	11
	F_00000170_0001_0001.pdb	11
	F_00002221_0001_0001.pdb	11
	F_00002382_0001_0001.pdb	11
	F_00003329_0001_0001.pdb	11
	F_00000595_0001_0001.pdb	11
	F_00001517_0001_0001.pdb	11
	F_00002631_0001_0001.pdb	11
	F_00001249_0001_0001.pdb	11
	F_00003324_0001_0001.pdb	11
	F_00004928_0001_0001.pdb	11
	F_00001674_0001_0001.pdb	11
	F_00001786_0001_0001.pdb	11
	F_00003758_0001_0001.pdb	11
	F_00004464_0001_0001.pdb	11
	F_00000593_0001_0001.pdb	11
	F_00004234_0001_0001.pdb	11
	F_00000590_0001_0001.pdb	11
	F_00003142_0001_0001.pdb	11
	F_00000434_0001_0001.pdb	11
	F_00003988_0001_0001.pdb	11
	F_00000178_0001_0001.pdb	11
	F_00001240_0001_0001.pdb	11
	F_00004818_0001_0001.pdb	11
	F_00002979_0001_0001.pdb	11
	F_00004178_0001_0001.pdb	11
	F_00000826_0001_0001.pdb	11
	F_00004664_0001_0001.pdb	11
	F_00004365_0001_0001.pdb	11
	F_00004224_0001_0001.pdb	11
	F_00002917_0001_0001.pdb	11
	F_00004982_0001_0001.pdb	11
	F_00004521_0001_0001.pdb	11
	F_00001490_0001_0001.pdb	11
	F_00001476_0001_0001.pdb	11
	F_00002070_0001_0001.pdb	11
	F_00000203_0001_0001.pdb	11
	F_00004851_0001_0001.pdb	11
	F_00000097_0001_0001.pdb	11
	F_00000008_0001_0001.pdb	11
	F_00002256_0001_0001.pdb	11
	F_00001510_0001_0001.pdb	11
	F_00002475_0001_0001.pdb	11
	F_00001263_0001_0001.pdb	11
	F_00004963_0001_0001.pdb	11
	F_00002895_0001_0001.pdb	11
	F_00001617_0001_0001.pdb	11
	F_00003701_0001_0001.pdb	11
	F_00002883_0001_0001.pdb	11
	F_00003382_0001_0001.pdb	11
	F_00002567_0001_0001.pdb	11
	F_00002276_0001_0001.pdb	11
	F_00004379_0001_0001.pdb	11
	F_00002821_0001_0001.pdb	11
	F_00001560_0001_0001.pdb	11
	F_00004955_0001_0001.pdb	11
	F_00000940_0001_0001.pdb	11
	F_00001322_0001_0001.pdb	11
	F_00001813_0001_0001.pdb	11
	F_00003878_0001_0001.pdb	11
	F_00000520_0001_0001.pdb	11
	F_00004991_0001_0001.pdb	11
	F_00004165_0001_0001.pdb	11
	F_00000731_0001_0001.pdb	11
	F_00003861_0001_0001.pdb	11
	F_00000100_0001_0001.pdb	11
	F_00004138_0001_0001.pdb	11
	F_00003118_0001_0001.pdb	11
	F_00003225_0001_0001.pdb	11
	F_00003724_0001_0001.pdb	11
	F_00003175_0001_0001.pdb	11
	F_00004729_0001_0001.pdb	11
	F_00004718_0001_0001.pdb	11
	F_00004450_0001_0001.pdb	11
	F_00002338_0001_0001.pdb	11
	F_00000419_0001_0001.pdb	11
	F_00003377_0001_0001.pdb	11
	F_00000491_0001_0001.pdb	11
	F_00004847_0001_0001.pdb	11
	F_00001956_0001_0001.pdb	11
	F_00001638_0001_0001.pdb	11
	F_00003814_0001_0001.pdb	11
	F_00004160_0001_0001.pdb	11
	F_00003336_0001_0001.pdb	11
	F_00004433_0001_0001.pdb	11
	F_00000889_0001_0001.pdb	11
	F_00000368_0001_0001.pdb	11
	F_00004372_0001_0001.pdb	11
	F_00001288_0001_0001.pdb	11
	F_00001684_0001_0001.pdb	11
	F_00004777_0001_0001.pdb	11
	F_00000430_0001_0001.pdb	11
	F_00001734_0001_0001.pdb	11
	F_00000324_0001_0001.pdb	11
	F_00001098_0001_0001.pdb	11
	F_00004037_0001_0001.pdb	11
	F_00002389_0001_0001.pdb	11
	F_00004026_0001_0001.pdb	11
	F_00001186_0001_0001.pdb	11
	F_00003870_0001_0001.pdb	11
	F_00003951_0001_0001.pdb	11
	F_00002660_0001_0001.pdb	11
	F_00003389_0001_0001.pdb	11
	F_00001625_0001_0001.pdb	11
	F_00004621_0001_0001.pdb	11
	F_00001424_0001_0001.pdb	11
	F_00001043_0001_0001.pdb	11
	F_00002648_0001_0001.pdb	11
	F_00003332_0001_0001.pdb	11
	F_00002815_0001_0001.pdb	11
	F_00002311_0001_0001.pdb	11
	F_00001379_0001_0001.pdb	11
	F_00003685_0001_0001.pdb	11
	F_00002397_0001_0001.pdb	11
	F_00002728_0001_0001.pdb	11
	F_00004235_0001_0001.pdb	11
	F_00003775_0001_0001.pdb	11
	F_00000985_0001_0001.pdb	11
	F_00001218_0001_0001.pdb	11
	F_00004483_0001_0001.pdb	11
	F_00001439_0001_0001.pdb	11
	F_00000983_0001_0001.pdb	11
	F_00002905_0001_0001.pdb	11
	F_00000204_0001_0001.pdb	11
	F_00000326_0001_0001.pdb	11
	F_00004189_0001_0001.pdb	11
	F_00002291_0001_0001.pdb	11
	F_00001201_0001_0001.pdb	11
	F_00004472_0001_0001.pdb	11
	F_00001907_0001_0001.pdb	11
	F_00002583_0001_0001.pdb	11
	F_00001614_0001_0001.pdb	11
	F_00004665_0001_0001.pdb	11
	F_00002520_0001_0001.pdb	11
	F_00000540_0001_0001.pdb	11
	F_00004825_0001_0001.pdb	11
	F_00004359_0001_0001.pdb	11
	F_00004556_0001_0001.pdb	11
	F_00004341_0001_0001.pdb	11
	F_00000927_0001_0001.pdb	11
	F_00004513_0001_0001.pdb	11
	F_00000609_0001_0001.pdb	11
	F_00001804_0001_0001.pdb	11
	F_00002534_0001_0001.pdb	11
	F_00000148_0001_0001.pdb	11
	F_00003555_0001_0001.pdb	11
	F_00004452_0001_0001.pdb	11
	F_00001978_0001_0001.pdb	11
	F_00003735_0001_0001.pdb	11
	F_00004766_0001_0001.pdb	11
	F_00003920_0001_0001.pdb	11
	F_00003359_0001_0001.pdb	11
	F_00001318_0001_0001.pdb	11
	F_00000510_0001_0001.pdb	11
	F_00001085_0001_0001.pdb	11
	F_00001188_0001_0001.pdb	11
	F_00002615_0001_0001.pdb	11
	F_00003313_0001_0001.pdb	11
	F_00003783_0001_0001.pdb	11
	F_00000118_0001_0001.pdb	11
	F_00003025_0001_0001.pdb	11
	F_00000651_0001_0001.pdb	11
	F_00001569_0001_0001.pdb	11
	F_00004447_0001_0001.pdb	11
	F_00001477_0001_0001.pdb	11
	F_00002332_0001_0001.pdb	11
	F_00000764_0001_0001.pdb	11
	F_00004867_0001_0001.pdb	11
	F_00004728_0001_0001.pdb	11
	F_00004504_0001_0001.pdb	11
	F_00003285_0001_0001.pdb	11
	F_00000448_0001_0001.pdb	11
	F_00002944_0001_0001.pdb	11
	F_00003865_0001_0001.pdb	11
	F_00001589_0001_0001.pdb	11
	F_00002137_0001_0001.pdb	11
	F_00000420_0001_0001.pdb	11
	F_00004882_0001_0001.pdb	11
	F_00002742_0001_0001.pdb	11
	F_00002901_0001_0001.pdb	11
	F_00002043_0001_0001.pdb	11
	F_00003645_0001_0001.pdb	11
	F_00001810_0001_0001.pdb	11
	F_00003963_0001_0001.pdb	11
	F_00003267_0001_0001.pdb	11
	F_00001580_0001_0001.pdb	11
	F_00001323_0001_0001.pdb	11
	F_00002119_0001_0001.pdb	11
	F_00004541_0001_0001.pdb	11
	F_00000757_0001_0001.pdb	11
	F_00000655_0001_0001.pdb	11
	F_00004002_0001_0001.pdb	11
	F_00003033_0001_0001.pdb	11
	F_00000228_0001_0001.pdb	11
	F_00002823_0001_0001.pdb	11
	F_00000351_0001_0001.pdb	11
	F_00001458_0001_0001.pdb	11
	F_00003550_0001_0001.pdb	11
	F_00000411_0001_0001.pdb	11
	F_00002610_0001_0001.pdb	11
	F_00004590_0001_0001.pdb	11
	F_00000474_0001_0001.pdb	11
	F_00000310_0001_0001.pdb	11
	F_00002058_0001_0001.pdb	11
	F_00001155_0001_0001.pdb	11
	F_00004559_0001_0001.pdb	11
	F_00001099_0001_0001.pdb	11
	F_00003449_0001_0001.pdb	11
	F_00003624_0001_0001.pdb	11
	F_00002963_0001_0001.pdb	11
	F_00003065_0001_0001.pdb	11
	F_00003518_0001_0001.pdb	11
	F_00003080_0001_0001.pdb	11
	F_00002055_0001_0001.pdb	11
	F_00003993_0001_0001.pdb	11
	F_00003778_0001_0001.pdb	11
	F_00003996_0001_0001.pdb	11
	F_00003434_0001_0001.pdb	11
	F_00001192_0001_0001.pdb	11
	F_00003082_0001_0001.pdb	11
	F_00001661_0001_0001.pdb	11
	F_00003607_0001_0001.pdb	11
	F_00003367_0001_0001.pdb	11
	F_00003178_0001_0001.pdb	11
	F_00000521_0001_0001.pdb	11
	F_00003218_0001_0001.pdb	11
	F_00001807_0001_0001.pdb	11
	F_00004597_0001_0001.pdb	11
	F_00004286_0001_0001.pdb	11
	F_00000986_0001_0001.pdb	11
	F_00003785_0001_0001.pdb	11
	F_00001948_0001_0001.pdb	11
	F_00003683_0001_0001.pdb	11
	F_00004629_0001_0001.pdb	11
	F_00001213_0001_0001.pdb	11
	F_00003753_0001_0001.pdb	11
	F_00001276_0001_0001.pdb	11
	F_00002989_0001_0001.pdb	11
	F_00000407_0001_0001.pdb	11
	F_00002891_0001_0001.pdb	11
	F_00002854_0001_0001.pdb	11
	F_00002279_0001_0001.pdb	11
	F_00004881_0001_0001.pdb	11
	F_00002962_0001_0001.pdb	11
	F_00001041_0001_0001.pdb	11
	F_00000629_0001_0001.pdb	11
	F_00002292_0001_0001.pdb	11
	F_00004538_0001_0001.pdb	11
	F_00002955_0001_0001.pdb	11
	F_00004299_0001_0001.pdb	11
	F_00004229_0001_0001.pdb	11
	F_00003322_0001_0001.pdb	11
	F_00003348_0001_0001.pdb	11
	F_00004612_0001_0001.pdb	11
	F_00001715_0001_0001.pdb	11
	F_00002037_0001_0001.pdb	11
	F_00002231_0001_0001.pdb	11
	F_00002773_0001_0001.pdb	11
	F_00004434_0001_0001.pdb	11
	F_00003686_0001_0001.pdb	11
	F_00002812_0001_0001.pdb	11
	F_00002203_0001_0001.pdb	11
	F_00000785_0001_0001.pdb	11
	F_00004256_0001_0001.pdb	11
	F_00004386_0001_0001.pdb	11
	F_00001771_0001_0001.pdb	11
	F_00001602_0001_0001.pdb	11
	F_00001208_0001_0001.pdb	11
	F_00001367_0001_0001.pdb	11
	F_00003853_0001_0001.pdb	11
	F_00002032_0001_0001.pdb	11
	F_00002688_0001_0001.pdb	11
	F_00000486_0001_0001.pdb	11
	F_00003583_0001_0001.pdb	11
	F_00002120_0001_0001.pdb	11
	F_00000644_0001_0001.pdb	11
	F_00001735_0001_0001.pdb	11
	F_00000878_0001_0001.pdb	11
	F_00003984_0001_0001.pdb	11
	F_00003316_0001_0001.pdb	11
	F_00004216_0001_0001.pdb	11
	F_00004396_0001_0001.pdb	11
	F_00003135_0001_0001.pdb	11
	F_00003293_0001_0001.pdb	11
	F_00002486_0001_0001.pdb	11
	F_00003929_0001_0001.pdb	11
	F_00000814_0001_0001.pdb	11
	F_00002765_0001_0001.pdb	11
	F_00003867_0001_0001.pdb	11
	F_00001051_0001_0001.pdb	11
	F_00002028_0001_0001.pdb	11
	F_00000939_0001_0001.pdb	11
	F_00002501_0001_0001.pdb	11
	F_00004485_0001_0001.pdb	11
	F_00003310_0001_0001.pdb	11
	F_00001960_0001_0001.pdb	11
	F_00002488_0001_0001.pdb	11
	F_00001141_0001_0001.pdb	11
	F_00004162_0001_0001.pdb	11
	F_00000077_0001_0001.pdb	11
	F_00000787_0001_0001.pdb	11
	F_00002623_0001_0001.pdb	11
	F_00001678_0001_0001.pdb	11
	F_00003916_0001_0001.pdb	11
	F_00000636_0001_0001.pdb	11
	F_00001266_0001_0001.pdb	11
	F_00004089_0001_0001.pdb	11
	F_00002394_0001_0001.pdb	11
	F_00002936_0001_0001.pdb	11
	F_00001373_0001_0001.pdb	11
	F_00003751_0001_0001.pdb	11
	F_00002130_0001_0001.pdb	11
	F_00000249_0001_0001.pdb	11
	F_00001300_0001_0001.pdb	11
	F_00002303_0001_0001.pdb	11
	F_00002784_0001_0001.pdb	11
	F_00004794_0001_0001.pdb	11
	F_00002090_0001_0001.pdb	11
	F_00002374_0001_0001.pdb	11
	F_00004583_0001_0001.pdb	11
	F_00003837_0001_0001.pdb	11
	F_00002143_0001_0001.pdb	11
	F_00000911_0001_0001.pdb	11
	F_00000408_0001_0001.pdb	11
	F_00004775_0001_0001.pdb	11
	F_00001042_0001_0001.pdb	11
	F_00001507_0001_0001.pdb	11
	F_00002906_0001_0001.pdb	11
	F_00003941_0001_0001.pdb	11
	F_00004406_0001_0001.pdb	11
	F_00003436_0001_0001.pdb	11
	F_00004404_0001_0001.pdb	11
	F_00003811_0001_0001.pdb	11
	F_00002423_0001_0001.pdb	11
	F_00004281_0001_0001.pdb	11
	F_00001958_0001_0001.pdb	11
	F_00000530_0001_0001.pdb	11
	F_00003842_0001_0001.pdb	11
	F_00001524_0001_0001.pdb	11
	F_00004543_0001_0001.pdb	11
	F_00000621_0001_0001.pdb	11
	F_00003539_0001_0001.pdb	11
	F_00002875_0001_0001.pdb	11
	F_00004545_0001_0001.pdb	11
	F_00003733_0001_0001.pdb	11
	F_00001437_0001_0001.pdb	11
	F_00002356_0001_0001.pdb	11
	F_00003573_0001_0001.pdb	11
	F_00002698_0001_0001.pdb	11
	F_00003991_0001_0001.pdb	11
	F_00003099_0001_0001.pdb	11
	F_00004109_0001_0001.pdb	11
	F_00002768_0001_0001.pdb	11
	F_00004475_0001_0001.pdb	11
	F_00003955_0001_0001.pdb	11
	F_00001549_0001_0001.pdb	11
	F_00002367_0001_0001.pdb	11
	F_00002371_0001_0001.pdb	11
	F_00002495_0001_0001.pdb	11
	F_00000098_0001_0001.pdb	11
	F_00000167_0001_0001.pdb	11
	F_00000467_0001_0001.pdb	11
	F_00004999_0001_0001.pdb	11
	F_00000444_0001_0001.pdb	11
	F_00000971_0001_0001.pdb	11
	F_00003112_0001_0001.pdb	11
	F_00003260_0001_0001.pdb	11
	F_00002828_0001_0001.pdb	11
	F_00001420_0001_0001.pdb	11
	F_00004742_0001_0001.pdb	11
	F_00002295_0001_0001.pdb	11
	F_00003606_0001_0001.pdb	11
	F_00004969_0001_0001.pdb	11
	F_00001100_0001_0001.pdb	11
	F_00000682_0001_0001.pdb	11
	F_00000745_0001_0001.pdb	11
	F_00002424_0001_0001.pdb	11
	F_00002393_0001_0001.pdb	11
	F_00001273_0001_0001.pdb	11
	F_00001964_0001_0001.pdb	11
	F_00000788_0001_0001.pdb	11
	F_00000615_0001_0001.pdb	11
	F_00001393_0001_0001.pdb	11
	F_00000495_0001_0001.pdb	11
	F_00000227_0001_0001.pdb	11
	F_00000717_0001_0001.pdb	11
	F_00004937_0001_0001.pdb	11
	F_00002034_0001_0001.pdb	11
	F_00000639_0001_0001.pdb	11
	F_00003500_0001_0001.pdb	11
	F_00003166_0001_0001.pdb	11
	F_00003934_0001_0001.pdb	11
	F_00004013_0001_0001.pdb	11
	F_00004731_0001_0001.pdb	11
	F_00001308_0001_0001.pdb	11
	F_00003671_0001_0001.pdb	11
	F_00003652_0001_0001.pdb	11
	F_00002228_0001_0001.pdb	11
	F_00003760_0001_0001.pdb	11
	F_00003925_0001_0001.pdb	11
	F_00000805_0001_0001.pdb	11
	F_00003520_0001_0001.pdb	11
	F_00000527_0001_0001.pdb	11
	F_00002634_0001_0001.pdb	11
	F_00002649_0001_0001.pdb	11
	F_00000899_0001_0001.pdb	11
	F_00004345_0001_0001.pdb	11
	F_00002083_0001_0001.pdb	11
	F_00001479_0001_0001.pdb	11
	F_00004639_0001_0001.pdb	11
	F_00001408_0001_0001.pdb	11
	F_00003943_0001_0001.pdb	11
	F_00002588_0001_0001.pdb	11
	F_00003854_0001_0001.pdb	11
	F_00000352_0001_0001.pdb	11
	F_00003517_0001_0001.pdb	11
	F_00001469_0001_0001.pdb	11
	F_00000603_0001_0001.pdb	11
	F_00003858_0001_0001.pdb	11
	F_00003167_0001_0001.pdb	11
	F_00001007_0001_0001.pdb	11
	F_00003155_0001_0001.pdb	11
	F_00001541_0001_0001.pdb	11
	F_00003055_0001_0001.pdb	11
	F_00003739_0001_0001.pdb	11
	F_00003883_0001_0001.pdb	11
	F_00004308_0001_0001.pdb	11
	F_00000466_0001_0001.pdb	11
	F_00004496_0001_0001.pdb	11
	F_00004456_0001_0001.pdb	11
	F_00002167_0001_0001.pdb	11
	F_00002632_0001_0001.pdb	11
	F_00001374_0001_0001.pdb	11
	F_00004356_0001_0001.pdb	11
	F_00002349_0001_0001.pdb	11
	F_00002884_0001_0001.pdb	11
	F_00000449_0001_0001.pdb	11
	F_00000270_0001_0001.pdb	11
	F_00002799_0001_0001.pdb	11
	F_00001227_0001_0001.pdb	11
	F_00001996_0001_0001.pdb	11
	F_00002263_0001_0001.pdb	11
	F_00003797_0001_0001.pdb	11
	F_00000180_0001_0001.pdb	11
	F_00000108_0001_0001.pdb	11
	F_00004648_0001_0001.pdb	11
	F_00003839_0001_0001.pdb	11
	F_00000606_0001_0001.pdb	11
	F_00003110_0001_0001.pdb	11
	F_00000579_0001_0001.pdb	11
	F_00003723_0001_0001.pdb	11
	F_00002434_0001_0001.pdb	11
	F_00002050_0001_0001.pdb	11
	F_00001662_0001_0001.pdb	11
	F_00003070_0001_0001.pdb	11
	F_00000915_0001_0001.pdb	11
	F_00000341_0001_0001.pdb	11
	F_00000484_0001_0001.pdb	11
	F_00003803_0001_0001.pdb	11
	F_00002814_0001_0001.pdb	11
	F_00000457_0001_0001.pdb	11
	F_00000684_0001_0001.pdb	11
	F_00003199_0001_0001.pdb	11
	F_00003547_0001_0001.pdb	11
	F_00000591_0001_0001.pdb	11
	F_00003702_0001_0001.pdb	11
	F_00001455_0001_0001.pdb	11
	F_00003818_0001_0001.pdb	11
	F_00003546_0001_0001.pdb	11
	F_00004300_0001_0001.pdb	11
	F_00000074_0001_0001.pdb	11
	F_00004625_0001_0001.pdb	11
	F_00002767_0001_0001.pdb	11
	F_00002080_0001_0001.pdb	11
	F_00002355_0001_0001.pdb	11
	F_00004633_0001_0001.pdb	11
	F_00003907_0001_0001.pdb	11
	F_00001219_0001_0001.pdb	11
	F_00001853_0001_0001.pdb	11
	F_00004759_0001_0001.pdb	11
	F_00000512_0001_0001.pdb	11
	F_00002020_0001_0001.pdb	11
	F_00003535_0001_0001.pdb	11
	F_00004909_0001_0001.pdb	11
	F_00003151_0001_0001.pdb	11
	F_00003949_0001_0001.pdb	11
	F_00002693_0001_0001.pdb	11
	F_00001244_0001_0001.pdb	11
	F_00000478_0001_0001.pdb	11
	F_00001014_0001_0001.pdb	11
	F_00004499_0001_0001.pdb	11
	F_00003741_0001_0001.pdb	11
	F_00003445_0001_0001.pdb	11
	F_00000229_0001_0001.pdb	11
	F_00003970_0001_0001.pdb	11
	F_00002005_0001_0001.pdb	11
	F_00003031_0001_0001.pdb	11
	F_00004959_0001_0001.pdb	11
	F_00004139_0001_0001.pdb	11
	F_00003089_0001_0001.pdb	11
	F_00003577_0001_0001.pdb	11
	F_00001505_0001_0001.pdb	11
	F_00001714_0001_0001.pdb	11
	F_00001089_0001_0001.pdb	11
	F_00002191_0001_0001.pdb	11
	F_00003236_0001_0001.pdb	11
	F_00004948_0001_0001.pdb	11
	F_00004889_0001_0001.pdb	11
	F_00003411_0001_0001.pdb	11
	F_00001243_0001_0001.pdb	11
	F_00003222_0001_0001.pdb	11
	F_00001790_0001_0001.pdb	11
	F_00002274_0001_0001.pdb	11
	F_00003455_0001_0001.pdb	11
	F_00002109_0001_0001.pdb	11
	F_00002354_0001_0001.pdb	11
	F_00001121_0001_0001.pdb	11
	F_00002887_0001_0001.pdb	11
	F_00002658_0001_0001.pdb	11
	F_00002590_0001_0001.pdb	11
	F_00001976_0001_0001.pdb	11
	F_00000886_0001_0001.pdb	11
	F_00001221_0001_0001.pdb	11
	F_00004283_0001_0001.pdb	11
	F_00003852_0001_0001.pdb	11
	F_00000211_0001_0001.pdb	11
	F_00000248_0001_0001.pdb	11
	F_00004585_0001_0001.pdb	11
	F_00002839_0001_0001.pdb	11
	F_00004213_0001_0001.pdb	11
	F_00000782_0001_0001.pdb	11
	F_00002261_0001_0001.pdb	11
	F_00003790_0001_0001.pdb	11
	F_00004674_0001_0001.pdb	11
	F_00003833_0001_0001.pdb	11
	F_00002299_0001_0001.pdb	11
	F_00003198_0001_0001.pdb	11
	F_00000003_0001_0001.pdb	11
	F_00004956_0001_0001.pdb	11
	F_00001126_0001_0001.pdb	11
	F_00002126_0001_0001.pdb	11
	F_00001347_0001_0001.pdb	11
	F_00004058_0001_0001.pdb	11
	F_00002624_0001_0001.pdb	11
	F_00001794_0001_0001.pdb	11
	F_00000686_0001_0001.pdb	11
	F_00003585_0001_0001.pdb	11
	F_00000221_0001_0001.pdb	11
	F_00001890_0001_0001.pdb	11
	F_00002151_0001_0001.pdb	11
	F_00000375_0001_0001.pdb	11
	F_00000525_0001_0001.pdb	11
	F_00000075_0001_0001.pdb	11
	F_00000555_0001_0001.pdb	11
	F_00002926_0001_0001.pdb	11
	F_00003694_0001_0001.pdb	11
	F_00004382_0001_0001.pdb	11
	F_00004660_0001_0001.pdb	11
	F_00003954_0001_0001.pdb	11
	F_00001925_0001_0001.pdb	11
	F_00002337_0001_0001.pdb	11
	F_00002747_0001_0001.pdb	11
	F_00004826_0001_0001.pdb	11
	F_00003133_0001_0001.pdb	11
	F_00001061_0001_0001.pdb	11
	F_00001607_0001_0001.pdb	11
	F_00000127_0001_0001.pdb	11
	F_00001815_0001_0001.pdb	11
	F_00002181_0001_0001.pdb	11
	F_00003207_0001_0001.pdb	11
	F_00000192_0001_0001.pdb	11
	F_00002307_0001_0001.pdb	11
	F_00002491_0001_0001.pdb	11
	F_00003801_0001_0001.pdb	11
	F_00003083_0001_0001.pdb	11
	F_00003185_0001_0001.pdb	11
	F_00003780_0001_0001.pdb	11
	F_00003274_0001_0001.pdb	11
	F_00002786_0001_0001.pdb	11
	F_00000967_0001_0001.pdb	11
	F_00003148_0001_0001.pdb	11
	F_00000592_0001_0001.pdb	11
	F_00003681_0001_0001.pdb	11
	F_00000048_0001_0001.pdb	11
	F_00004806_0001_0001.pdb	11
	F_00000055_0001_0001.pdb	11
	F_00002996_0001_0001.pdb	11
	F_00001500_0001_0001.pdb	11
	F_00002509_0001_0001.pdb	11
	F_00002365_0001_0001.pdb	11
	F_00004057_0001_0001.pdb	11
	F_00002239_0001_0001.pdb	11
	F_00004750_0001_0001.pdb	11
	F_00001896_0001_0001.pdb	11
	F_00002357_0001_0001.pdb	11
	F_00004895_0001_0001.pdb	11
	F_00003036_0001_0001.pdb	11
	F_00003384_0001_0001.pdb	11
	F_00001899_0001_0001.pdb	11
	F_00004574_0001_0001.pdb	11
	F_00001380_0001_0001.pdb	11
	F_00000773_0001_0001.pdb	11
	F_00000683_0001_0001.pdb	11
	F_00004713_0001_0001.pdb	11
	F_00003866_0001_0001.pdb	11
	F_00002772_0001_0001.pdb	11
	F_00002061_0001_0001.pdb	11
	F_00004439_0001_0001.pdb	11
	F_00004230_0001_0001.pdb	11
	F_00001846_0001_0001.pdb	11
	F_00002687_0001_0001.pdb	11
	F_00003197_0001_0001.pdb	11
	F_00000562_0001_0001.pdb	11
	F_00001773_0001_0001.pdb	11
	F_00003561_0001_0001.pdb	11
	F_00000835_0001_0001.pdb	11
	F_00004336_0001_0001.pdb	11
	F_00001741_0001_0001.pdb	11
	F_00004647_0001_0001.pdb	11
	F_00004262_0001_0001.pdb	11
	F_00003125_0001_0001.pdb	11
	F_00002551_0001_0001.pdb	11
	F_00002735_0001_0001.pdb	11
	F_00003391_0001_0001.pdb	11
	F_00000320_0001_0001.pdb	11
	F_00004484_0001_0001.pdb	11
	F_00002016_0001_0001.pdb	11
	F_00001651_0001_0001.pdb	11
	F_00004921_0001_0001.pdb	11
	F_00000144_0001_0001.pdb	11
	F_00003219_0001_0001.pdb	11
	F_00004193_0001_0001.pdb	11
	F_00001867_0001_0001.pdb	11
	F_00000975_0001_0001.pdb	11
	F_00003333_0001_0001.pdb	11
	F_00000668_0001_0001.pdb	11
	F_00001442_0001_0001.pdb	11
	F_00002440_0001_0001.pdb	11
	F_00003238_0001_0001.pdb	11
	F_00004611_0001_0001.pdb	11
	F_00000857_0001_0001.pdb	11
	F_00002783_0001_0001.pdb	11
	F_00000296_0001_0001.pdb	11
	F_00000871_0001_0001.pdb	11
	F_00000479_0001_0001.pdb	11
	F_00004270_0001_0001.pdb	11
	F_00002557_0001_0001.pdb	11
	F_00000691_0001_0001.pdb	11
	F_00004043_0001_0001.pdb	11
	F_00003374_0001_0001.pdb	11
	F_00003447_0001_0001.pdb	11
	F_00000464_0001_0001.pdb	11
	F_00003160_0001_0001.pdb	11
	F_00001333_0001_0001.pdb	11
	F_00004974_0001_0001.pdb	11
	F_00003060_0001_0001.pdb	11
	F_00000514_0001_0001.pdb	11
	F_00003483_0001_0001.pdb	11
	F_00001708_0001_0001.pdb	11
	F_00001296_0001_0001.pdb	11
	F_00002702_0001_0001.pdb	11
	F_00003618_0001_0001.pdb	11
	F_00001803_0001_0001.pdb	11
	F_00003616_0001_0001.pdb	11
	F_00000176_0001_0001.pdb	11
	F_00002252_0001_0001.pdb	11
	F_00003721_0001_0001.pdb	11
	F_00002843_0001_0001.pdb	11
	F_00000111_0001_0001.pdb	11
	F_00002123_0001_0001.pdb	11
	F_00003095_0001_0001.pdb	11
	F_00003524_0001_0001.pdb	11
	F_00001117_0001_0001.pdb	11
	F_00001069_0001_0001.pdb	11
	F_00001630_0001_0001.pdb	11
	F_00003806_0001_0001.pdb	11
	F_00002008_0001_0001.pdb	11
	F_00002148_0001_0001.pdb	11
	F_00003604_0001_0001.pdb	11
	F_00001822_0001_0001.pdb	11
	F_00002405_0001_0001.pdb	11
	F_00001974_0001_0001.pdb	11
	F_00004394_0001_0001.pdb	11
	F_00001328_0001_0001.pdb	11
	F_00004258_0001_0001.pdb	11
	F_00003981_0001_0001.pdb	11
	F_00001032_0001_0001.pdb	11
	F_00002911_0001_0001.pdb	11
	F_00003007_0001_0001.pdb	11
	F_00000807_0001_0001.pdb	11
	F_00000391_0001_0001.pdb	11
	F_00004445_0001_0001.pdb	11
	F_00000925_0001_0001.pdb	11
	F_00003825_0001_0001.pdb	11
	F_00001295_0001_0001.pdb	11
	F_00000490_0001_0001.pdb	11
	F_00001082_0001_0001.pdb	11
	F_00000401_0001_0001.pdb	11
	F_00003183_0001_0001.pdb	11
	F_00002730_0001_0001.pdb	11
	F_00000748_0001_0001.pdb	11
	F_00003926_0001_0001.pdb	11
	F_00002125_0001_0001.pdb	11
	F_00001558_0001_0001.pdb	11
	F_00000821_0001_0001.pdb	11
	F_00001915_0001_0001.pdb	11
	F_00004320_0001_0001.pdb	11
	F_00003453_0001_0001.pdb	11
	F_00000908_0001_0001.pdb	11
	F_00001350_0001_0001.pdb	11
	F_00000042_0001_0001.pdb	11
	F_00002985_0001_0001.pdb	11
	F_00002176_0001_0001.pdb	11
	F_00001554_0001_0001.pdb	11
	F_00002922_0001_0001.pdb	11
	F_00000306_0001_0001.pdb	11
	F_00001016_0001_0001.pdb	11
	F_00002925_0001_0001.pdb	11
	F_00004430_0001_0001.pdb	11
	F_00004604_0001_0001.pdb	11
	F_00004679_0001_0001.pdb	11
	F_00002592_0001_0001.pdb	11
	F_00002051_0001_0001.pdb	11
	F_00004789_0001_0001.pdb	11
	F_00001355_0001_0001.pdb	11
	F_00002543_0001_0001.pdb	11
	F_00004976_0001_0001.pdb	11
	F_00000267_0001_0001.pdb	11
	F_00000125_0001_0001.pdb	11
	F_00001947_0001_0001.pdb	11
	F_00001826_0001_0001.pdb	11
	F_00004335_0001_0001.pdb	11
	F_00004644_0001_0001.pdb	11
	F_00003485_0001_0001.pdb	11
	F_00001202_0001_0001.pdb	11
	F_00004494_0001_0001.pdb	11
	F_00002535_0001_0001.pdb	11
	F_00002471_0001_0001.pdb	11
	F_00003361_0001_0001.pdb	11
	F_00001885_0001_0001.pdb	11
	F_00004724_0001_0001.pdb	11
	F_00000263_0001_0001.pdb	11
	F_00003974_0001_0001.pdb	11
	F_00003058_0001_0001.pdb	11
	F_00001866_0001_0001.pdb	11
	F_00002194_0001_0001.pdb	11
	F_00004710_0001_0001.pdb	11
	F_00000944_0001_0001.pdb	11
	F_00003010_0001_0001.pdb	11
	F_00000556_0001_0001.pdb	11
	F_00003512_0001_0001.pdb	11
	F_00002314_0001_0001.pdb	11
	F_00003538_0001_0001.pdb	11
	F_00003673_0001_0001.pdb	11
	F_00001663_0001_0001.pdb	11
	F_00000107_0001_0001.pdb	11
	F_00003484_0001_0001.pdb	11
	F_00000239_0001_0001.pdb	11
	F_00000613_0001_0001.pdb	11
	F_00004197_0001_0001.pdb	11
	F_00004294_0001_0001.pdb	11
	F_00001726_0001_0001.pdb	11
	F_00000926_0001_0001.pdb	11
	F_00001125_0001_0001.pdb	11
	F_00000461_0001_0001.pdb	11
	F_00000344_0001_0001.pdb	11
	F_00000397_0001_0001.pdb	11
	F_00002572_0001_0001.pdb	11
	F_00002510_0001_0001.pdb	11
	F_00003648_0001_0001.pdb	11
	F_00002565_0001_0001.pdb	11
	F_00003873_0001_0001.pdb	11
	F_00004641_0001_0001.pdb	11
	F_00002755_0001_0001.pdb	11
	F_00000640_0001_0001.pdb	11
	F_00001053_0001_0001.pdb	11
	F_00003656_0001_0001.pdb	11
	F_00001175_0001_0001.pdb	11
	F_00002281_0001_0001.pdb	11
	F_00002022_0001_0001.pdb	11
	F_00001284_0001_0001.pdb	11
	F_00004593_0001_0001.pdb	11
	F_00002323_0001_0001.pdb	11
	F_00003889_0001_0001.pdb	11
	F_00004231_0001_0001.pdb	11
	F_00004970_0001_0001.pdb	11
	F_00002138_0001_0001.pdb	11
	F_00003807_0001_0001.pdb	11
	F_00000133_0001_0001.pdb	11
	F_00000476_0001_0001.pdb	11
	F_00003566_0001_0001.pdb	11
	F_00001320_0001_0001.pdb	11
	F_00001203_0001_0001.pdb	11
	F_00003819_0001_0001.pdb	11
	F_00001666_0001_0001.pdb	11
	F_00002527_0001_0001.pdb	11
	F_00004147_0001_0001.pdb	11
	F_00002934_0001_0001.pdb	11
	F_00003315_0001_0001.pdb	11
	F_00001988_0001_0001.pdb	11
	F_00003498_0001_0001.pdb	11
	F_00002826_0001_0001.pdb	11
	F_00000713_0001_0001.pdb	11
	F_00000778_0001_0001.pdb	11
	F_00002236_0001_0001.pdb	11
	F_00002098_0001_0001.pdb	11
	F_00004443_0001_0001.pdb	11
	F_00003210_0001_0001.pdb	11
	F_00000489_0001_0001.pdb	11
	F_00001600_0001_0001.pdb	11
	F_00000300_0001_0001.pdb	11
	F_00000169_0001_0001.pdb	11
	F_00000245_0001_0001.pdb	11
	F_00000047_0001_0001.pdb	11
	F_00004415_0001_0001.pdb	11
	F_00001170_0001_0001.pdb	11
	F_00004014_0001_0001.pdb	11
	F_00003944_0001_0001.pdb	11
	F_00001166_0001_0001.pdb	11
	F_00004035_0001_0001.pdb	11
	F_00001732_0001_0001.pdb	11
	F_00000260_0001_0001.pdb	11
	F_00002990_0001_0001.pdb	11
	F_00003893_0001_0001.pdb	11
	F_00001062_0001_0001.pdb	11
	F_00001255_0001_0001.pdb	11
	F_00001901_0001_0001.pdb	11
	F_00002757_0001_0001.pdb	11
	F_00004980_0001_0001.pdb	11
	F_00000610_0001_0001.pdb	11
	F_00001620_0001_0001.pdb	11
	F_00000061_0001_0001.pdb	11
	F_00003815_0001_0001.pdb	11
	F_00000454_0001_0001.pdb	11
	F_00002554_0001_0001.pdb	11
	F_00001749_0001_0001.pdb	11
	F_00003280_0001_0001.pdb	11
	F_00000381_0001_0001.pdb	11
	F_00003952_0001_0001.pdb	11
	F_00004755_0001_0001.pdb	11
	F_00000533_0001_0001.pdb	11
	F_00000503_0001_0001.pdb	11
	F_00002030_0001_0001.pdb	11
	F_00001827_0001_0001.pdb	11
	F_00004771_0001_0001.pdb	11
	F_00001792_0001_0001.pdb	11
	F_00001200_0001_0001.pdb	11
	F_00002984_0001_0001.pdb	11
	F_00000869_0001_0001.pdb	11
	F_00004529_0001_0001.pdb	11
	F_00000532_0001_0001.pdb	11
	F_00000931_0001_0001.pdb	11
	F_00001627_0001_0001.pdb	11
	F_00003863_0001_0001.pdb	11
	F_00004763_0001_0001.pdb	11
	F_00000740_0001_0001.pdb	11
	F_00001820_0001_0001.pdb	11
	F_00004045_0001_0001.pdb	11
	F_00000916_0001_0001.pdb	11
	F_00000037_0001_0001.pdb	11
	F_00004301_0001_0001.pdb	11
	F_00001683_0001_0001.pdb	11
	F_00000524_0001_0001.pdb	11
	F_00003104_0001_0001.pdb	11
	F_00003796_0001_0001.pdb	11
	F_00003338_0001_0001.pdb	11
	F_00001303_0001_0001.pdb	11
	F_00004248_0001_0001.pdb	11
	F_00002817_0001_0001.pdb	11
	F_00000864_0001_0001.pdb	11
	F_00004385_0001_0001.pdb	11
	F_00002690_0001_0001.pdb	11
	F_00003936_0001_0001.pdb	11
	F_00003737_0001_0001.pdb	11
	F_00003074_0001_0001.pdb	11
	F_00004651_0001_0001.pdb	11
	F_00002240_0001_0001.pdb	11
	F_00004673_0001_0001.pdb	11
	F_00000724_0001_0001.pdb	11
	F_00000355_0001_0001.pdb	11
	F_00001365_0001_0001.pdb	11
	F_00001511_0001_0001.pdb	11
	F_00004932_0001_0001.pdb	11
	F_00001151_0001_0001.pdb	11
	F_00001992_0001_0001.pdb	11
	F_00000711_0001_0001.pdb	11
	F_00002782_0001_0001.pdb	11
	F_00001923_0001_0001.pdb	11
	F_00002211_0001_0001.pdb	11
	F_00002370_0001_0001.pdb	11
	F_00000583_0001_0001.pdb	11
	F_00003346_0001_0001.pdb	11
	F_00000687_0001_0001.pdb	11
	F_00001883_0001_0001.pdb	11
	F_00001557_0001_0001.pdb	11
	F_00000746_0001_0001.pdb	11
	F_00002336_0001_0001.pdb	11
	F_00002296_0001_0001.pdb	11
	F_00003309_0001_0001.pdb	11
	F_00002504_0001_0001.pdb	11
	F_00002945_0001_0001.pdb	11
	F_00002217_0001_0001.pdb	11
	F_00000619_0001_0001.pdb	11
	F_00004214_0001_0001.pdb	11
	F_00001655_0001_0001.pdb	11
	F_00003856_0001_0001.pdb	11
	F_00003428_0001_0001.pdb	11
	F_00003586_0001_0001.pdb	11
	F_00003843_0001_0001.pdb	11
	F_00003588_0001_0001.pdb	11
	F_00001066_0001_0001.pdb	11
	F_00001543_0001_0001.pdb	11
	F_00003141_0001_0001.pdb	11
	F_00000024_0001_0001.pdb	11
	F_00000431_0001_0001.pdb	11
	F_00001527_0001_0001.pdb	11
	F_00002340_0001_0001.pdb	11
	F_00004104_0001_0001.pdb	11
	F_00003272_0001_0001.pdb	11
	F_00000028_0001_0001.pdb	11
	F_00000256_0001_0001.pdb	11
	F_00001138_0001_0001.pdb	11
	F_00000612_0001_0001.pdb	11
	F_00000076_0001_0001.pdb	11
	F_00002192_0001_0001.pdb	11
	F_00000395_0001_0001.pdb	11
	F_00000066_0001_0001.pdb	11
	F_00002379_0001_0001.pdb	11
	F_00002942_0001_0001.pdb	11
	F_00000578_0001_0001.pdb	11
	F_00003884_0001_0001.pdb	11
	F_00004554_0001_0001.pdb	11
	F_00000755_0001_0001.pdb	11
	F_00002525_0001_0001.pdb	11
	F_00000010_0001_0001.pdb	11
	F_00004156_0001_0001.pdb	11
	F_00003396_0001_0001.pdb	11
	F_00004181_0001_0001.pdb	11
	F_00001422_0001_0001.pdb	11
	F_00001502_0001_0001.pdb	11
	F_00000232_0001_0001.pdb	11
	F_00004591_0001_0001.pdb	11
	F_00003450_0001_0001.pdb	11
	F_00002111_0001_0001.pdb	11
	F_00004453_0001_0001.pdb	11
	F_00004747_0001_0001.pdb	11
	F_00004507_0001_0001.pdb	11
	F_00001142_0001_0001.pdb	11
	F_00000594_0001_0001.pdb	11
	F_00004329_0001_0001.pdb	11
	F_00001752_0001_0001.pdb	11
	F_00002278_0001_0001.pdb	11
	F_00003658_0001_0001.pdb	11
	F_00001816_0001_0001.pdb	11
	F_00004238_0001_0001.pdb	11
	F_00000295_0001_0001.pdb	11
	F_00001601_0001_0001.pdb	11
	F_00004600_0001_0001.pdb	11
	F_00002115_0001_0001.pdb	11
	F_00004984_0001_0001.pdb	11
	F_00002937_0001_0001.pdb	11
	F_00000235_0001_0001.pdb	11
	F_00002412_0001_0001.pdb	11
	F_00002898_0001_0001.pdb	11
	F_00002669_0001_0001.pdb	11
	F_00003799_0001_0001.pdb	11
	F_00000575_0001_0001.pdb	11
	F_00000307_0001_0001.pdb	11
	F_00001584_0001_0001.pdb	11
	F_00004086_0001_0001.pdb	11
	F_00004212_0001_0001.pdb	11
	F_00000332_0001_0001.pdb	11
	F_00004786_0001_0001.pdb	11
	F_00002795_0001_0001.pdb	11
	F_00001596_0001_0001.pdb	11
	F_00001063_0001_0001.pdb	11
	F_00001241_0001_0001.pdb	11
	F_00000184_0001_0001.pdb	11
	F_00001942_0001_0001.pdb	11
	F_00004148_0001_0001.pdb	11
	F_00003696_0001_0001.pdb	11
	F_00003041_0001_0001.pdb	11
	F_00003193_0001_0001.pdb	11
	F_00002852_0001_0001.pdb	11
	F_00001522_0001_0001.pdb	11
	F_00004573_0001_0001.pdb	11
	F_00003922_0001_0001.pdb	11
	F_00003196_0001_0001.pdb	11
	F_00001079_0001_0001.pdb	11
	F_00004215_0001_0001.pdb	11
	F_00001519_0001_0001.pdb	11
	F_00001281_0001_0001.pdb	11
	F_00004686_0001_0001.pdb	11
	F_00004663_0001_0001.pdb	11
	F_00001259_0001_0001.pdb	11
	F_00002027_0001_0001.pdb	11
	F_00001006_0001_0001.pdb	11
	F_00002285_0001_0001.pdb	11
	F_00003565_0001_0001.pdb	11
	F_00000152_0001_0001.pdb	11
	F_00002487_0001_0001.pdb	11
	F_00002862_0001_0001.pdb	11
	F_00001694_0001_0001.pdb	11
	F_00004822_0001_0001.pdb	11
	F_00003064_0001_0001.pdb	11
	F_00000483_0001_0001.pdb	11
	F_00000329_0001_0001.pdb	11
	F_00000209_0001_0001.pdb	11
	F_00004931_0001_0001.pdb	11
	F_00003201_0001_0001.pdb	11
	F_00002134_0001_0001.pdb	11
	F_00002220_0001_0001.pdb	11
	F_00002522_0001_0001.pdb	11
	F_00003691_0001_0001.pdb	11
	F_00001985_0001_0001.pdb	11
	F_00000981_0001_0001.pdb	11
	F_00003381_0001_0001.pdb	11
	F_00001392_0001_0001.pdb	11
	F_00003599_0001_0001.pdb	11
	F_00002977_0001_0001.pdb	11
	F_00001094_0001_0001.pdb	11
	F_00001833_0001_0001.pdb	11
	F_00001966_0001_0001.pdb	11
	F_00001002_0001_0001.pdb	11
	F_00004462_0001_0001.pdb	11
	F_00001970_0001_0001.pdb	11
	F_00003123_0001_0001.pdb	11
	F_00003766_0001_0001.pdb	11
	F_00003798_0001_0001.pdb	11
	F_00002696_0001_0001.pdb	11
	F_00000738_0001_0001.pdb	11
	F_00001368_0001_0001.pdb	11
	F_00004671_0001_0001.pdb	11
	F_00003730_0001_0001.pdb	11
	F_00000756_0001_0001.pdb	11
	F_00002834_0001_0001.pdb	11
	F_00002820_0001_0001.pdb	11
	F_00002345_0001_0001.pdb	11
	F_00003417_0001_0001.pdb	11
	F_00004319_0001_0001.pdb	11
	F_00004427_0001_0001.pdb	11
	F_00001618_0001_0001.pdb	11
	F_00003880_0001_0001.pdb	11
	F_00003040_0001_0001.pdb	11
	F_00003642_0001_0001.pdb	11
	F_00000064_0001_0001.pdb	11
	F_00000775_0001_0001.pdb	11
	F_00003823_0001_0001.pdb	11
	F_00000477_0001_0001.pdb	11
	F_00004310_0001_0001.pdb	11
	F_00002548_0001_0001.pdb	11
	F_00000633_0001_0001.pdb	11
	F_00001115_0001_0001.pdb	11
	F_00000390_0001_0001.pdb	11
	F_00002105_0001_0001.pdb	11
	F_00001145_0001_0001.pdb	11
	F_00002848_0001_0001.pdb	11
	F_00004958_0001_0001.pdb	11
	F_00004465_0001_0001.pdb	11
	F_00000051_0001_0001.pdb	11
	F_00001401_0001_0001.pdb	11
	F_00000680_0001_0001.pdb	11
	F_00003655_0001_0001.pdb	11
	F_00001289_0001_0001.pdb	11
	F_00004338_0001_0001.pdb	11
	F_00003422_0001_0001.pdb	11
	F_00002409_0001_0001.pdb	11
	F_00001321_0001_0001.pdb	11
	F_00002597_0001_0001.pdb	11
	F_00004682_0001_0001.pdb	11
	F_00004210_0001_0001.pdb	11
	F_00002497_0001_0001.pdb	11
	F_00003171_0001_0001.pdb	11
	F_00004772_0001_0001.pdb	11
	F_00003913_0001_0001.pdb	11
	F_00002014_0001_0001.pdb	11
	F_00001290_0001_0001.pdb	11
	F_00001824_0001_0001.pdb	11
	F_00001096_0001_0001.pdb	11
	F_00001389_0001_0001.pdb	11
	F_00001073_0001_0001.pdb	11
	F_00004141_0001_0001.pdb	11
	F_00001994_0001_0001.pdb	11
	F_00002282_0001_0001.pdb	11
	F_00004116_0001_0001.pdb	11
	F_00002428_0001_0001.pdb	11
	F_00003831_0001_0001.pdb	11
	F_00001340_0001_0001.pdb	11
	F_00003127_0001_0001.pdb	11
	F_00004751_0001_0001.pdb	11
	F_00002059_0001_0001.pdb	11
	F_00001181_0001_0001.pdb	11
	F_00001843_0001_0001.pdb	11
	F_00002185_0001_0001.pdb	11
	F_00002419_0001_0001.pdb	11
	F_00003632_0001_0001.pdb	11
	F_00001217_0001_0001.pdb	11
	F_00001331_0001_0001.pdb	11
	F_00004297_0001_0001.pdb	11
	F_00004441_0001_0001.pdb	11
	F_00001979_0001_0001.pdb	11
	F_00004884_0001_0001.pdb	11
	F_00001945_0001_0001.pdb	11
	F_00001877_0001_0001.pdb	11
	F_00001160_0001_0001.pdb	11
	F_00002369_0001_0001.pdb	11
	F_00003144_0001_0001.pdb	11
	F_00003899_0001_0001.pdb	11
	F_00002009_0001_0001.pdb	11
	F_00000623_0001_0001.pdb	11
	F_00000181_0001_0001.pdb	11
	F_00002707_0001_0001.pdb	11
	F_00001861_0001_0001.pdb	11
	F_00004788_0001_0001.pdb	11
	F_00003350_0001_0001.pdb	11
	F_00001337_0001_0001.pdb	11
	F_00004792_0001_0001.pdb	11
	F_00003235_0001_0001.pdb	11
	F_00004523_0001_0001.pdb	11
	F_00002183_0001_0001.pdb	11
	F_00003321_0001_0001.pdb	11
	F_00000160_0001_0001.pdb	11
	F_00003805_0001_0001.pdb	11
	F_00000043_0001_0001.pdb	11
	F_00000218_0001_0001.pdb	11
	F_00001207_0001_0001.pdb	11
	F_00001772_0001_0001.pdb	11
	F_00003408_0001_0001.pdb	11
	F_00004738_0001_0001.pdb	11
	F_00001733_0001_0001.pdb	11
	F_00003989_0001_0001.pdb	11
	F_00000120_0001_0001.pdb	11
	F_00004694_0001_0001.pdb	11
	F_00000446_0001_0001.pdb	11
	F_00003789_0001_0001.pdb	11
	F_00004265_0001_0001.pdb	11
	F_00001940_0001_0001.pdb	11
	F_00000996_0001_0001.pdb	11
	F_00000134_0001_0001.pdb	11
	F_00002724_0001_0001.pdb	11
	F_00004866_0001_0001.pdb	11
	F_00002700_0001_0001.pdb	11
	F_00000938_0001_0001.pdb	11
	F_00004188_0001_0001.pdb	11
	F_00002309_0001_0001.pdb	11
	F_00002695_0001_0001.pdb	11
	F_00000193_0001_0001.pdb	11
	F_00001525_0001_0001.pdb	11
	F_00001977_0001_0001.pdb	11
	F_00004933_0001_0001.pdb	11
	F_00000508_0001_0001.pdb	11
	F_00001311_0001_0001.pdb	11
	F_00000137_0001_0001.pdb	11
	F_00004254_0001_0001.pdb	11
	F_00004659_0001_0001.pdb	11
	F_00000907_0001_0001.pdb	11
	F_00000347_0001_0001.pdb	11
	F_00002319_0001_0001.pdb	11
	F_00000953_0001_0001.pdb	11
	F_00000298_0001_0001.pdb	11
	F_00004247_0001_0001.pdb	11
	F_00001449_0001_0001.pdb	11
	F_00003431_0001_0001.pdb	11
	F_00001118_0001_0001.pdb	11
	F_00000213_0001_0001.pdb	11
	F_00001857_0001_0001.pdb	11
	F_00004030_0001_0001.pdb	11
	F_00004080_0001_0001.pdb	11
	F_00000699_0001_0001.pdb	11
	F_00002869_0001_0001.pdb	11
	F_00001770_0001_0001.pdb	11
	F_00003904_0001_0001.pdb	11
	F_00003914_0001_0001.pdb	11
	F_00000589_0001_0001.pdb	11
	F_00002353_0001_0001.pdb	11
	F_00000106_0001_0001.pdb	11
	F_00003571_0001_0001.pdb	11
	F_00004009_0001_0001.pdb	11
	F_00002136_0001_0001.pdb	11
	F_00002868_0001_0001.pdb	11
	F_00000482_0001_0001.pdb	11
	F_00000135_0001_0001.pdb	11
	F_00000019_0001_0001.pdb	11
	F_00000035_0001_0001.pdb	11
	F_00002144_0001_0001.pdb	11
	F_00000081_0001_0001.pdb	11
	F_00001777_0001_0001.pdb	11
	F_00000247_0001_0001.pdb	11
	F_00002139_0001_0001.pdb	11
	F_00004364_0001_0001.pdb	11
	F_00000303_0001_0001.pdb	11
	F_00001775_0001_0001.pdb	11
	F_00000965_0001_0001.pdb	11
	F_00001299_0001_0001.pdb	11
	F_00004941_0001_0001.pdb	11
	F_00001908_0001_0001.pdb	11
	F_00003252_0001_0001.pdb	11
	F_00004237_0001_0001.pdb	11
	F_00002411_0001_0001.pdb	11
	F_00001791_0001_0001.pdb	11
	F_00000374_0001_0001.pdb	11
	F_00001763_0001_0001.pdb	11
	F_00003832_0001_0001.pdb	11
	F_00001283_0001_0001.pdb	11
	F_00003859_0001_0001.pdb	11
	F_00004191_0001_0001.pdb	11
	F_00000624_0001_0001.pdb	11
	F_00001882_0001_0001.pdb	11
	F_00003895_0001_0001.pdb	11
	F_00004260_0001_0001.pdb	11
	F_00002133_0001_0001.pdb	11
	F_00000214_0001_0001.pdb	11
	F_00001671_0001_0001.pdb	11
	F_00004894_0001_0001.pdb	11
	F_00000117_0001_0001.pdb	11
	F_00000291_0001_0001.pdb	11
	F_00002275_0001_0001.pdb	11
	F_00000720_0001_0001.pdb	11
	F_00004898_0001_0001.pdb	11
	F_00001064_0001_0001.pdb	11
	F_00001746_0001_0001.pdb	11
	F_00002569_0001_0001.pdb	11
	F_00003617_0001_0001.pdb	11
	F_00000665_0001_0001.pdb	11
	F_00000471_0001_0001.pdb	11
	F_00001959_0001_0001.pdb	11
	F_00004518_0001_0001.pdb	11
	F_00001298_0001_0001.pdb	11
	F_00004800_0001_0001.pdb	11
	F_00003712_0001_0001.pdb	11
	F_00000225_0001_0001.pdb	11
	F_00000884_0001_0001.pdb	11
	F_00001497_0001_0001.pdb	11
	F_00002104_0001_0001.pdb	11
	F_00001402_0001_0001.pdb	11
	F_00000978_0001_0001.pdb	11
	F_00004748_0001_0001.pdb	11
	F_00003579_0001_0001.pdb	11
	F_00004446_0001_0001.pdb	11
	F_00004324_0001_0001.pdb	11
	F_00001109_0001_0001.pdb	11
	F_00004746_0001_0001.pdb	11
	F_00000972_0001_0001.pdb	11
	F_00001834_0001_0001.pdb	11
	F_00000800_0001_0001.pdb	11
	F_00000146_0001_0001.pdb	11
	F_00003697_0001_0001.pdb	11
	F_00000088_0001_0001.pdb	11
	F_00000361_0001_0001.pdb	11
	F_00000046_0001_0001.pdb	11
	F_00000936_0001_0001.pdb	11
	F_00001691_0001_0001.pdb	11
	F_00004823_0001_0001.pdb	11
	F_00002158_0001_0001.pdb	11
	F_00001573_0001_0001.pdb	11
	F_00002267_0001_0001.pdb	11
	F_00002844_0001_0001.pdb	11
	F_00002824_0001_0001.pdb	11
	F_00004929_0001_0001.pdb	11
	F_00004127_0001_0001.pdb	11
	F_00001314_0001_0001.pdb	11
	F_00004330_0001_0001.pdb	11
	F_00003410_0001_0001.pdb	11
	F_00000004_0001_0001.pdb	11
	F_00003682_0001_0001.pdb	11
	F_00003283_0001_0001.pdb	11
	F_00000372_0001_0001.pdb	11
	F_00003418_0001_0001.pdb	11
	F_00001407_0001_0001.pdb	11
	F_00002530_0001_0001.pdb	11
	F_00001110_0001_0001.pdb	11
	F_00004685_0001_0001.pdb	11
	F_00000346_0001_0001.pdb	11
	F_00001162_0001_0001.pdb	11
	F_00001989_0001_0001.pdb	11
	F_00004307_0001_0001.pdb	11
	F_00000860_0001_0001.pdb	11
	F_00004887_0001_0001.pdb	11
	F_00002425_0001_0001.pdb	11
	F_00001586_0001_0001.pdb	11
	F_00003078_0001_0001.pdb	11
	F_00004609_0001_0001.pdb	11
	F_00000557_0001_0001.pdb	11
	F_00001395_0001_0001.pdb	11
	F_00003012_0001_0001.pdb	11
	F_00002516_0001_0001.pdb	11
	F_00003912_0001_0001.pdb	11
	F_00003373_0001_0001.pdb	11
	F_00001448_0001_0001.pdb	11
	F_00000426_0001_0001.pdb	11
	F_00001358_0001_0001.pdb	11
	F_00002234_0001_0001.pdb	11
	F_00001317_0001_0001.pdb	11
	F_00001174_0001_0001.pdb	11
	F_00000961_0001_0001.pdb	11
	F_00003345_0001_0001.pdb	11
	F_00004368_0001_0001.pdb	11
	F_00000505_0001_0001.pdb	11
	F_00002668_0001_0001.pdb	11
	F_00004853_0001_0001.pdb	11
	F_00003401_0001_0001.pdb	11
	F_00000974_0001_0001.pdb	11
	F_00004606_0001_0001.pdb	11
	F_00003757_0001_0001.pdb	11
	F_00002110_0001_0001.pdb	11
	F_00000002_0001_0001.pdb	11
	F_00004477_0001_0001.pdb	11
	F_00001688_0001_0001.pdb	11
	F_00001438_0001_0001.pdb	11
	F_00003504_0001_0001.pdb	11
	F_00004512_0001_0001.pdb	11
	F_00000950_0001_0001.pdb	11
	F_00002531_0001_0001.pdb	11
	F_00001001_0001_0001.pdb	11
	F_00001756_0001_0001.pdb	11
	F_00000834_0001_0001.pdb	11
	F_00002049_0001_0001.pdb	11
	F_00000453_0001_0001.pdb	11
	F_00002146_0001_0001.pdb	11
	F_00003003_0001_0001.pdb	11
	F_00001339_0001_0001.pdb	11
	F_00001935_0001_0001.pdb	11
	F_00002036_0001_0001.pdb	11
	F_00001450_0001_0001.pdb	11
	F_00001513_0001_0001.pdb	11
	F_00002938_0001_0001.pdb	11
	F_00001282_0001_0001.pdb	11
	F_00004246_0001_0001.pdb	11
	F_00004033_0001_0001.pdb	11
	F_00004762_0001_0001.pdb	11
	F_00002930_0001_0001.pdb	11
	F_00002305_0001_0001.pdb	11
	F_00003711_0001_0001.pdb	11
	F_00001598_0001_0001.pdb	11
	F_00000518_0001_0001.pdb	11
	F_00000405_0001_0001.pdb	11
	F_00001686_0001_0001.pdb	11
	F_00001731_0001_0001.pdb	11
	F_00001075_0001_0001.pdb	11
	F_00004531_0001_0001.pdb	11
	F_00002980_0001_0001.pdb	11
	F_00002544_0001_0001.pdb	11
	F_00002190_0001_0001.pdb	11
	F_00002952_0001_0001.pdb	11
	F_00003747_0001_0001.pdb	11
	F_00003530_0001_0001.pdb	11
	F_00001020_0001_0001.pdb	11
	F_00000063_0001_0001.pdb	11
	F_00000760_0001_0001.pdb	11
	F_00003460_0001_0001.pdb	11
	F_00001446_0001_0001.pdb	11
	F_00000828_0001_0001.pdb	11
	F_00000573_0001_0001.pdb	11
	F_00004520_0001_0001.pdb	11
	F_00003626_0001_0001.pdb	11
	F_00000308_0001_0001.pdb	11
	F_00003931_0001_0001.pdb	11
	F_00004787_0001_0001.pdb	11
	F_00003194_0001_0001.pdb	11
	F_00002186_0001_0001.pdb	11
	F_00002738_0001_0001.pdb	11
	F_00000842_0001_0001.pdb	11
	F_00000772_0001_0001.pdb	11
	F_00002633_0001_0001.pdb	11
	S_00000315_0001_0001.pdb	11
	S_00000535_0001_0001.pdb	11
	S_00000712_0001_0001.pdb	11
	S_00000876_0001_0001.pdb	11
	S_00000960_0001_0001.pdb	11
	S_00000989_0001_0001.pdb	11
	S_00000992_0001_0001.pdb	11
	S_00002247_0001_0001.pdb	11
	S_00002413_0001_0001.pdb	11
	S_00002577_0001_0001.pdb	11
	S_00003063_0001_0001.pdb	11
	S_00003257_0001_0001.pdb	11
	S_00003318_0001_0001.pdb	11
	S_00003419_0001_0001.pdb	11
	S_00003567_0001_0001.pdb	11
	S_00003715_0001_0001.pdb	11
	S_00003743_0001_0001.pdb	11
	S_00003820_0001_0001.pdb	11
	S_00003840_0001_0001.pdb	11
	S_00003849_0001_0001.pdb	11
	S_00004182_0001_0001.pdb	11
	S_00004323_0001_0001.pdb	11
	S_00004444_0001_0001.pdb	11
	S_00004516_0001_0001.pdb	11
	S_00004618_0001_0001.pdb	11
	F_00000455_0001_0001.pdb	10
	F_00003654_0001_0001.pdb	10
	F_00000126_0001_0001.pdb	10
	F_00000737_0001_0001.pdb	10
	F_00004337_0001_0001.pdb	10
	F_00001473_0001_0001.pdb	10
	F_00002290_0001_0001.pdb	10
	F_00003212_0001_0001.pdb	10
	F_00000432_0001_0001.pdb	10
	F_00001135_0001_0001.pdb	10
	F_00002935_0001_0001.pdb	10
	F_00003742_0001_0001.pdb	10
	F_00000761_0001_0001.pdb	10
	F_00004240_0001_0001.pdb	10
	F_00002410_0001_0001.pdb	10
	F_00002744_0001_0001.pdb	10
	F_00003962_0001_0001.pdb	10
	F_00000404_0001_0001.pdb	10
	F_00003226_0001_0001.pdb	10
	F_00004024_0001_0001.pdb	10
	F_00001552_0001_0001.pdb	10
	F_00004785_0001_0001.pdb	10
	F_00004209_0001_0001.pdb	10
	F_00003191_0001_0001.pdb	10
	F_00001814_0001_0001.pdb	10
	F_00003294_0001_0001.pdb	10
	F_00002204_0001_0001.pdb	10
	F_00004522_0001_0001.pdb	10
	F_00002361_0001_0001.pdb	10
	F_00003727_0001_0001.pdb	10
	F_00002719_0001_0001.pdb	10
	F_00004949_0001_0001.pdb	10
	F_00002000_0001_0001.pdb	10
	F_00001512_0001_0001.pdb	10
	F_00000866_0001_0001.pdb	10
	F_00002205_0001_0001.pdb	10
	F_00002131_0001_0001.pdb	10
	F_00001785_0001_0001.pdb	10
	F_00001397_0001_0001.pdb	10
	F_00004486_0001_0001.pdb	10
	F_00004208_0001_0001.pdb	10
	F_00001470_0001_0001.pdb	10
	F_00003213_0001_0001.pdb	10
	F_00001847_0001_0001.pdb	10
	F_00000460_0001_0001.pdb	10
	F_00002865_0001_0001.pdb	10
	F_00002954_0001_0001.pdb	10
	F_00002046_0001_0001.pdb	10
	F_00000396_0001_0001.pdb	10
	F_00003203_0001_0001.pdb	10
	F_00003630_0001_0001.pdb	10
	F_00004055_0001_0001.pdb	10
	F_00004154_0001_0001.pdb	10
	F_00003765_0001_0001.pdb	10
	F_00002594_0001_0001.pdb	10
	F_00002825_0001_0001.pdb	10
	F_00004298_0001_0001.pdb	10
	F_00002451_0001_0001.pdb	10
	F_00001024_0001_0001.pdb	10
	F_00001704_0001_0001.pdb	10
	F_00004397_0001_0001.pdb	10
	F_00001345_0001_0001.pdb	10
	F_00002232_0001_0001.pdb	10
[truncated: 3,002 more rows]

## Sheet: Figure 5b
Figure 5b
	[CTD] (uM)	Data1 (mP)	Data2 (mP)	Data3 (mP)
	0.0002	100	99	100
	0.00015	106	98	98
	0.0001	102	96	99
	5e-05	96	93	94
	2.5e-05	92	90	89
	1.25e-05	85	85	81
	6.25e-06	75	69	82
	3.13e-06	70	70	65
	1.56e-06	60	65	65
	7.81e-07	54	57	60
	3.91e-07	51	58	56
	1.95e-07	53	46	54
	9.77e-08	49	51	48
	0	0	0	0

## Sheet: Figure 5e
Figure 5e
	DnaJB8 Residue	Chemical Shift		*No data indicates that signal could not be resolved for the specified residue, or the residue is a proline
	1	0.037836
	2	no data
	3	no data
	4	0.004317
	5	0.015622
	6	0.009035
	7	no data
	8	0.006478
	9	0.002786
	10	0.004
	11	0.004883
	12	0.013351
	13	0.003774
	14	0.002786
	15	0.003544
	16	no data
	17	no data
	18	0.004104
	19	no data
	20	no data
	21	0.007071
	22	0
	23	0.0026
	24	0.006003
	25	0.002
	26	0.001166
	27	0.003124
	28	0.008062
	29	0.0008
	30	0.0008
	31	0.003606
	32	no data
	33	0.002088
	34	0.004
	35	0.001166
	36	no data
	37	no data
	38	0.0024
	39	0.002441
	40	0.003736
	41	0.003544
	42	no data
	43	0.0038
	44	0.00102
	45	no data
	46	0.0046
	47	0.004883
	48	0.002059
	49	0.0052
	50	0.005161
	51	0.001281
	52	0.008002
	53	0.003606
	54	0.003162
	55	0.007003
	56	0.003544
	57	0.0024
	58	0.002236
	59	no data
	60	0.0082
	61	no data
	62	0.001
	63	0.0024
	64	0.003544
	65	0.008412
	66	0.01172
	67	0.019646
	68	0.001166

## Sheet: Figure 6e
Figure 6e
	[L] (uM)	JD+CTD			JD+Hsp70			(JD:CTD)+Hsp70
	0.0001	51	48	52	75	67	69	55	52	58
	5e-05	57	47	50	77	68	70	51	49	48
	2.5e-05	53	45	51	72	68	66	45	44	46
	1.25e-05	47	42	46	67	65	65	40	37	42
	6.25e-06	43	39	41	62	61	60	40	36	41
	3.13e-06	36	34	33	63	60	54	34	42	36
	1.56e-06	26	18	34	60	53	54	36	32	35
	7.81e-07	21	19	17	49	44	34	29	32	35
	3.91e-07	11	14	17	28	32	37	29	32	28
	1.95e-07	5	6	12	18	21	29	30	24	34
	9.77e-08	2	7	8	12	21	22	28	28	26
	0	0	0	0	0	0	0	33	27	32

## Sheet: Figure 6g
Figure 6g
		JD	CTD del	DnaJB8 FtoS	DnaJB8
	Total # of Crosslinks	47	13	2	0

## Sheet: Supp. Figure 1a
Supp. Figure 1a
	Anti-GFP							Anti-GAPDH

[truncated: 12 more sheets: Supp. Figure 1b, Supp. Figure 1c, Supp. Figure 1d, Supp. Figure 1g, Supp. Figure 1k, Supp. Figure 2a, Supp. Figure 2b, Supp. Figure 2e, Supp. Figure 4d, Supp. Figure 4e, Supp. Figure 4g, Supp. Figure 5a]
